# Supplementary material for: Clinical potential and experimental validation of prognostic genes in hepatocellular carcinoma revealed by risk modeling utilizing single cell and transcriptome constructs
Source: Front Immunol. 2025 Apr 4;16:1541252. doi: 10.3389/fimmu.2025.1541252 (PMC12006083; doi:10.3389/fimmu.2025.1541252)
Supplement: Supplementary file 1 [file DataSheet1.zip]

Archive with 21 entries (21 files):
- supplementary Table 9.xlsx
- supplementary Table 10.xlsx
- supplementary Table 11.xlsx
- supplementary Table 12.xlsx
- supplementary Table 13.xlsx
- supplementary Table 14.xlsx
- supplementary Table 15.xlsx
- supplementary Table 16.xlsx
- legends for supplementary figures and tables.docx
- supplememtary Figure 1.tif
- supplememtary Figure 2.tif
- supplememtary Figure 3.tif
- supplememtary Figure 4.tif
- Supplementary Table 1.docx
- Supplementary Table 2.docx
- supplementary Table 3.xlsx
- supplementary Table 4.xlsx
- supplementary Table 5.xlsx
- supplementary Table 6.xlsx
- supplementary Table 7.xlsx
- supplementary Table 8.xlsx
