# Supplementary material for: Clinical potential and experimental validation of prognostic genes in hepatocellular carcinoma revealed by risk modeling utilizing single cell and transcriptome constructs
Source: Front Immunol. 2025 Apr 4;16:1541252. doi: 10.3389/fimmu.2025.1541252 (PMC12006083; doi:10.3389/fimmu.2025.1541252)
Supplement: Supplementary file 1 [file DataSheet1.zip › supplementary Table 9.xlsx]

## Sheet: 06ImmuneCell_All_cor
cor
	Activated CD4 T cell	Central memory CD4 T cell	Effector memeory CD4 T cell	Effector memeory CD8 T cell	Eosinophil	Memory B cell	Natural killer T cell	Neutrophil	Type 1 T helper cell	Type 2 T helper cell
Activated CD4 T cell	1	0.577071	0.558115	0.409288	-0.047792	0.23623	0.614351	0.0853393	0.327031	0.431903
Central memory CD4 T cell	0.577071	1	0.470395	0.574751	0.0967139	-0.0151105	0.636546	0.147798	0.542028	0.176577
Effector memeory CD4 T cell	0.558115	0.470395	1	0.486698	0.00944284	0.111054	0.511305	0.157856	0.379163	0.314484
Effector memeory CD8 T cell	0.409288	0.574751	0.486698	1	0.361933	0.018605	0.525248	0.214865	0.805759	0.140809
Eosinophil	-0.047792	0.0967139	0.00944284	0.361933	1	-0.0159083	0.0452674	0.112363	0.361696	-0.0279708
Memory B cell	0.23623	-0.0151105	0.111054	0.018605	-0.0159083	1	-0.0188671	-0.129133	-0.0369876	0.390289
Natural killer T cell	0.614351	0.636546	0.511305	0.525248	0.0452674	-0.0188671	1	0.234717	0.496197	0.191051
Neutrophil	0.0853393	0.147798	0.157856	0.214865	0.112363	-0.129133	0.234717	1	0.294054	-0.0877287
Type 1 T helper cell	0.327031	0.542028	0.379163	0.805759	0.361696	-0.0369876	0.496197	0.294054	1	0.0623716
Type 2 T helper cell	0.431903	0.176577	0.314484	0.140809	-0.0279708	0.390289	0.191051	-0.0877287	0.0623716	1
pvalue
	Activated CD4 T cell	Central memory CD4 T cell	Effector memeory CD4 T cell	Effector memeory CD8 T cell	Eosinophil	Memory B cell	Natural killer T cell	Neutrophil	Type 1 T helper cell	Type 2 T helper cell
Activated CD4 T cell	0	1.45834e-32	3.09857e-30	1.38027e-15	0.442594	1.09824e-05	7.24265e-38	0.134393	4.04033e-10	2.17469e-17
Central memory CD4 T cell	1.2963e-33	0	8.23248e-21	2.4104e-32	0.089562	0.791771	2.7837e-41	0.00767647	2.66842e-28	0.00125809
Effector memeory CD4 T cell	4.13143e-31	2.19533e-21	0	2.25015e-22	0.857707	0.0484027	7.14852e-25	0.00426708	2.08624e-13	2.01237e-09
Effector memeory CD8 T cell	4.29417e-16	2.67822e-33	5.50036e-23	0	2.90953e-12	0.775584	2.21179e-26	6.86343e-05	1.746e-82	0.0111899
Eosinophil	0.363911	0.0656788	0.857707	1.12237e-12	0	0.791771	0.461641	0.0469435	2.90953e-12	0.669705
Memory B cell	5.36917e-06	0.774176	0.0344197	0.723879	0.762601	0	0.775584	0.0207168	0.556564	3.5282e-14
Natural killer T cell	4.82844e-39	1.2372e-42	1.4297e-25	3.93207e-27	0.38983	0.720149	0	1.21082e-05	2.63239e-23	0.000451819
Neutrophil	0.104528	0.00477647	0.00256025	3.6605e-05	0.0323389	0.0138112	6.18866e-06	0	2.42265e-08	0.125914
Type 1 T helper cell	1.70592e-10	4.15087e-29	7.41775e-14	3.87999e-84	1.16381e-12	0.482356	5.84976e-24	1.13057e-08	0	0.294827
Type 2 T helper cell	6.28244e-18	0.000726899	8.94387e-10	0.00721126	0.595294	1.17607e-14	0.00025101	0.0951351	0.235862	0
