# Supplementary material for: Clinical potential and experimental validation of prognostic genes in hepatocellular carcinoma revealed by risk modeling utilizing single cell and transcriptome constructs
Source: Front Immunol. 2025 Apr 4;16:1541252. doi: 10.3389/fimmu.2025.1541252 (PMC12006083; doi:10.3389/fimmu.2025.1541252)
Supplement: Supplementary file 1 [file DataSheet1.zip › supplementary Table 10.xlsx]

## Sheet: 09hub_ImmuneCell_cor
cor
	Activated CD4 T cell	Central memory CD4 T cell	Effector memeory CD4 T cell	Effector memeory CD8 T cell	Eosinophil	Memory B cell	Natural killer T cell	Neutrophil	Type 1 T helper cell	Type 2 T helper cell
CDC45	0.628424	0.155588	0.345571	-0.1033	-0.329432	0.213145	0.270876	-0.195066	-0.19657	0.393991
CDT1	0.567966	0.0980188	0.298276	-0.151309	-0.37948	0.153126	0.210046	-0.2705	-0.252395	0.309933
CEP55	0.709584	0.343125	0.37578	-0.0559629	-0.354856	0.164026	0.394096	-0.141852	-0.103926	0.401275
KIF18A	0.596201	0.228279	0.254339	-0.169838	-0.404278	0.249492	0.231496	-0.242296	-0.251425	0.475587
KIF23	0.611574	0.265205	0.303424	-0.154967	-0.379645	0.224237	0.270478	-0.194311	-0.219804	0.437111
MCM10	0.619621	0.202841	0.352991	-0.141446	-0.371238	0.272183	0.285478	-0.22327	-0.225219	0.436775
ORC6	0.599935	0.225156	0.339648	-0.118036	-0.323597	0.153167	0.286493	-0.16874	-0.167607	0.388611
PLK4	0.618338	0.283705	0.336442	-0.0673887	-0.319132	0.27492	0.266603	-0.210302	-0.150564	0.474392
pvalue
	Activated CD4 T cell	Central memory CD4 T cell	Effector memeory CD4 T cell	Effector memeory CD8 T cell	Eosinophil	Memory B cell	Natural killer T cell	Neutrophil	Type 1 T helper cell	Type 2 T helper cell
CDC45	2.75756e-41	0.00295629	1.27877e-11	0.0492281	1.23161e-10	4.23834e-05	1.59365e-07	0.000184258	0.000163854	6.27327e-15
CDT1	2.16443e-32	0.0621027	6.80054e-09	0.00385824	7.04521e-14	0.00344845	5.50258e-05	1.66027e-07	1.1088e-06	1.60077e-09
CEP55	7.63213e-57	1.81763e-11	1.28082e-13	0.287604	3.27045e-12	0.00171499	6.16241e-15	0.00678889	0.047862	1.7802e-15
KIF18A	2.60294e-36	1.12093e-05	9.10418e-07	0.00116086	1.04944e-15	1.48386e-06	8.34816e-06	3.00897e-06	1.22263e-06	6.93214e-22
KIF23	1.29811e-38	2.93587e-07	3.61847e-09	0.0030741	6.85831e-14	1.61348e-05	1.66427e-07	0.000195384	2.38766e-05	2.26802e-18
MCM10	7.19498e-40	9.94886e-05	4.31662e-12	0.00695082	2.64061e-13	1.38158e-07	3.09529e-08	1.75865e-05	1.47774e-05	2.42346e-18
ORC6	7.37431e-37	1.48614e-05	2.98137e-11	0.0245124	2.70531e-10	0.00343965	2.75247e-08	0.00125094	0.00135047	1.5597e-14
PLK4	1.1474e-39	3.79632e-08	4.6794e-11	0.20021	4.88429e-10	1.02191e-07	2.52876e-07	5.38568e-05	0.00403847	9.05462e-22
