# Supplementary material for: Clinical potential and experimental validation of prognostic genes in hepatocellular carcinoma revealed by risk modeling utilizing single cell and transcriptome constructs
Source: Front Immunol. 2025 Apr 4;16:1541252. doi: 10.3389/fimmu.2025.1541252 (PMC12006083; doi:10.3389/fimmu.2025.1541252)
Supplement: Supplementary file 1 [file DataSheet1.zip › supplementary Table 11.xlsx]

## Sheet: risk_checkpoint_cor
cor
	riskScore	CD276	CD28	CD40	CD70	CD86	HAVCR2	LAIR1	PDCD1	TNFRSF14	TNFRSF18	TNFRSF4	TNFSF18	TNFSF4	VTCN1
riskScore	1	0.462553	0.0978677	0.0985574	0.213939	0.24788	0.248106	0.25822	0.245771	0.256446	0.33696	0.324139	0.142899	0.388288	0.222766
CD276	0.462553	1	0.214369	-0.000545913	0.294541	0.40644	0.393363	0.372537	0.376945	0.196244	0.364876	0.358604	0.271282	0.377652	0.446059
CD28	0.0978677	0.214369	1	0.276209	0.521291	0.669669	0.63208	0.638301	0.502289	0.172381	0.414463	0.346476	0.419961	0.217128	0.184161
CD40	0.0985574	-0.000545913	0.276209	1	0.23598	0.262097	0.28926	0.263656	0.141725	0.307391	0.213579	0.120028	0.162386	0.0312548	-0.00552374
CD70	0.213939	0.294541	0.521291	0.23598	1	0.661043	0.651896	0.61554	0.699932	0.368205	0.730214	0.519092	0.280596	0.149114	0.24224
CD86	0.24788	0.40644	0.669669	0.262097	0.661043	1	0.926505	0.863518	0.674015	0.28985	0.640956	0.443945	0.514049	0.178954	0.418552
HAVCR2	0.248106	0.393363	0.63208	0.28926	0.651896	0.926505	1	0.876302	0.650717	0.340069	0.651793	0.433278	0.479686	0.189862	0.421434
LAIR1	0.25822	0.372537	0.638301	0.263656	0.61554	0.863518	0.876302	1	0.599388	0.341939	0.61626	0.472261	0.457431	0.198113	0.375228
PDCD1	0.245771	0.376945	0.502289	0.141725	0.699932	0.674015	0.650717	0.599388	1	0.384566	0.714581	0.492833	0.309453	0.296075	0.228029
TNFRSF14	0.256446	0.196244	0.172381	0.307391	0.368205	0.28985	0.340069	0.341939	0.384566	1	0.467285	0.29496	0.0825482	0.135577	0.129318
TNFRSF18	0.33696	0.364876	0.414463	0.213579	0.730214	0.640956	0.651793	0.61626	0.714581	0.467285	1	0.689296	0.298106	0.194882	0.279113
TNFRSF4	0.324139	0.358604	0.346476	0.120028	0.519092	0.443945	0.433278	0.472261	0.492833	0.29496	0.689296	1	0.278009	0.226923	0.210153
TNFSF18	0.142899	0.271282	0.419961	0.162386	0.280596	0.514049	0.479686	0.457431	0.309453	0.0825482	0.298106	0.278009	1	0.334691	0.340102
TNFSF4	0.388288	0.377652	0.217128	0.0312548	0.149114	0.178954	0.189862	0.198113	0.296075	0.135577	0.194882	0.226923	0.334691	1	0.128894
VTCN1	0.222766	0.446059	0.184161	-0.00552374	0.24224	0.418552	0.421434	0.375228	0.228029	0.129318	0.279113	0.210153	0.340102	0.128894	1
pvalue
	riskScore	CD276	CD28	CD40	CD70	CD86	HAVCR2	LAIR1	PDCD1	TNFRSF14	TNFRSF18	TNFRSF4	TNFSF18	TNFSF4	VTCN1
riskScore	0	4.52627e-20	0.0649838	0.0637077	5.07286e-05	2.50533e-06	2.48378e-06	9.1694e-07	3.04289e-06	1.08536e-06	8.78837e-11	4.8929e-10	0.00713485	4.43238e-14	2.44452e-05
CD276	1.207e-20	0	4.9508e-05	0.99173	1.86652e-08	2.02899e-15	1.92971e-14	5.12979e-13	2.65497e-13	0.000205212	1.62913e-12	4.16028e-12	2.38944e-07	2.42639e-13	1.32321e-18
CD28	0.0625082	3.81919e-05	0	1.40905e-07	5.82249e-26	1.65056e-47	4.52672e-41	4.37478e-42	6.1136e-24	0.00112482	4.89801e-16	2.45388e-11	1.8788e-16	3.95499e-05	0.000496144
CD40	0.060674	0.99173	8.85687e-08	0	7.59487e-06	6.20794e-07	3.37586e-08	5.34358e-07	0.00755926	4.13739e-09	5.16759e-05	0.0235274	0.00218027	0.56353	0.925284
CD70	3.96166e-05	1.06658e-08	1.10905e-26	5.49724e-06	0	6.19551e-46	2.46465e-44	1.83931e-38	1.78072e-53	9.92472e-13	2.84202e-60	9.80826e-26	9.01856e-08	0.00498056	4.23551e-06
CD86	1.7418e-06	7.14978e-16	1.41477e-48	4.0795e-07	5.90049e-47	0	2.73604e-153	8.06036e-108	2.70108e-48	3.20193e-08	1.65415e-42	1.96483e-18	3.40868e-25	0.000716048	2.37174e-16
HAVCR2	1.70316e-06	6.9837e-15	6.89786e-42	1.99336e-08	2.70114e-45	2.60575e-155	0	7.98895e-115	3.53605e-44	5.78289e-11	2.46465e-44	1.57773e-17	1.15564e-21	0.000327807	1.46996e-16
LAIR1	6.11294e-07	2.14963e-13	6.24969e-43	3.4606e-07	3.15311e-39	2.30296e-109	1.5217e-116	0	4.90683e-36	4.6143e-11	1.50269e-38	5.87171e-21	1.29928e-19	0.000179273	3.41717e-13
PDCD1	2.14451e-06	1.06199e-13	1.33917e-24	0.00683933	1.01756e-54	2.05797e-49	4.37797e-45	8.87902e-37	0	8.03056e-14	1.17538e-56	5.7058e-23	3.24757e-09	1.60636e-08	1.5636e-05
TNFRSF14	7.33913e-07	0.000168078	0.000974843	2.20661e-09	4.25345e-13	1.86017e-08	2.80883e-11	2.15334e-11	3.05926e-14	0	1.68708e-20	1.80523e-08	0.119837	0.0106159	0.0148022
TNFRSF18	4.35234e-11	7.13716e-13	1.67932e-16	4.08486e-05	1.08268e-61	2.20553e-43	2.81674e-45	2.43292e-39	5.59703e-58	4.3382e-21	0	2.68428e-51	1.27877e-08	0.000225581	1.04964e-07
TNFRSF4	2.51635e-10	1.86222e-12	1.12177e-11	0.0221829	1.96165e-26	5.80092e-19	4.80832e-18	1.45395e-21	1.30418e-23	1.01437e-08	1.78952e-52	0	1.17003e-07	1.70631e-05	6.81669e-05
TNFSF18	0.00638739	1.52469e-07	6.08373e-17	0.00191034	5.41114e-08	7.14199e-26	2.75152e-22	3.58848e-20	1.70111e-09	0.116413	6.94189e-09	7.24306e-08	0	1.1833e-10	5.78289e-11
TNFSF4	1.64631e-14	9.47446e-14	3.01332e-05	0.552797	0.00441136	0.000613755	0.000274734	0.000145125	8.87324e-09	0.00970594	0.00018691	1.26754e-05	5.97286e-11	0	0.0149884
VTCN1	1.83921e-05	3.78061e-19	0.000420541	0.916472	3.02536e-06	7.9058e-17	4.61987e-17	1.39941e-13	1.14664e-05	0.0136744	6.39778e-08	5.45335e-05	2.79566e-11	0.0139892	0
