# Supplementary material for: Clinical potential and experimental validation of prognostic genes in hepatocellular carcinoma revealed by risk modeling utilizing single cell and transcriptome constructs
Source: Front Immunol. 2025 Apr 4;16:1541252. doi: 10.3389/fimmu.2025.1541252 (PMC12006083; doi:10.3389/fimmu.2025.1541252)
Supplement: Supplementary file 1 [file DataSheet1.zip › supplementary Table 12.xlsx]

## Sheet: diffSig_lncRNA_FC0.5_p0.05
lncRNA												miRNA
	baseMean	log2FoldChange	lfcSE	stat	pvalue	padj							baseMean	log2FoldChange	lfcSE	stat	pvalue	padj
A1BG-AS1	87.6127	-0.773132	0.158568	-4.87572	1.08415e-06	3.80261e-06						hsa-let-7c	2674.39	-1.05857	0.163328	-6.48129	9.09412e-11	5.47316e-10
A2M-AS1	79.1334	-0.51905	0.140681	-3.68957	0.000224637	0.000534579						hsa-mir-101-1	11645.8	-1.04846	0.125576	-8.34925	6.87006e-17	7.9066e-16
AADACP1	180.129	-1.18681	0.214117	-5.54282	2.97635e-08	1.33864e-07						hsa-mir-101-2	11771.2	-1.04593	0.12541	-8.34006	7.42515e-17	8.3981e-16
AATBC	17.3322	0.768035	0.191598	4.00857	6.10882e-05	0.000162671						hsa-mir-103a-1	14433.2	1.10274	0.0983752	11.2096	3.65934e-29	1.20026e-27
ADAMTS9-AS1	15.3416	-1.17203	0.225827	-5.18994	2.10358e-07	8.30828e-07						hsa-mir-103a-2	14454.6	1.09956	0.0981591	11.2018	3.99507e-29	1.24798e-27
ADAMTS9-AS2	10.0322	-1.22137	0.225878	-5.4072	6.40169e-08	2.73527e-07						hsa-mir-105-1	20.8951	19.4084	0.823422	23.5704	7.75344e-123	2.54313e-120
ADCY10P1	102.783	1.02354	0.148213	6.90591	4.98833e-12	3.78147e-11						hsa-mir-105-2	20.8166	19.3671	0.822954	23.5336	1.84786e-122	4.04064e-120
AFAP1-AS1	293.448	6.86663	0.494557	13.8844	7.8751e-44	1.85065e-41						hsa-mir-106b	530.263	0.842521	0.0900455	9.35661	8.2333e-21	1.38488e-19
AGAP1-IT1	42.1586	-1.41287	0.276258	-5.11431	3.14886e-07	1.19725e-06						hsa-mir-107	151.627	0.621716	0.100019	6.216	5.10003e-10	3.01285e-09
ALG1L9P	7.01868	0.684227	0.147528	4.63795	3.51888e-06	1.12892e-05						hsa-mir-10a	15642.1	-0.838828	0.160905	-5.21319	1.85625e-07	7.90714e-07
APOA1-AS	3.88585	0.578029	0.23351	2.47539	0.0133089	0.0223002						hsa-mir-10b	18980.5	3.60907	0.225989	15.9701	2.06397e-57	2.25661e-55
APOC1P1	3374.94	-1.0556	0.300554	-3.51219	0.000444433	0.000994683						hsa-mir-1180	24.5544	1.78013	0.176836	10.0666	7.76467e-24	1.49812e-22
ARHGEF26-AS1	28.7333	-1.20713	0.192533	-6.26973	3.61676e-10	2.08574e-09						hsa-mir-1226	1.41529	1.93353	0.352857	5.47964	4.26193e-08	2.01139e-07
ARIH2OS	51.2638	0.792669	0.0968097	8.18791	2.65798e-16	3.12312e-15						hsa-mir-1229	0.649699	1.63154	0.349023	4.6746	2.94533e-06	1.05007e-05
ASB16-AS1	263.184	0.755993	0.0892406	8.47141	2.42449e-17	3.20989e-16						hsa-mir-1251	1.7238	3.54424	0.579353	6.11759	9.50038e-10	5.38966e-09
ATP2A1-AS1	11.3898	2.09573	0.262503	7.98363	1.42093e-15	1.59009e-14						hsa-mir-1258	2.71021	-3.36242	0.325649	-10.3253	5.41699e-25	1.18451e-23
ATP6V0E2-AS1	40.5566	1.08871	0.177645	6.12855	8.86835e-10	4.65712e-09						hsa-mir-125b-1	326.891	-0.824813	0.13759	-5.99473	2.03826e-09	1.12361e-08
AZGP1P1	570.249	-1.47692	0.217253	-6.79815	1.05972e-11	7.66262e-11						hsa-mir-125b-2	355.724	-0.835439	0.137421	-6.07939	1.20637e-09	6.76394e-09
B4GALT1-AS1	72.2346	-1.61608	0.154429	-10.4648	1.25286e-25	4.71074e-24						hsa-mir-1266	7.12965	2.03768	0.227801	8.94502	3.71898e-19	5.53446e-18
BAALC-AS1	26.4047	1.40659	0.220465	6.3801	1.76978e-10	1.08025e-09						hsa-mir-1269a	657.813	5.87632	0.426394	13.7814	3.29676e-43	1.6636e-41
BACE1-AS	87.4033	1.04443	0.104798	9.9662	2.1428e-23	5.75495e-22						hsa-mir-1269b	105.297	6.69077	0.693091	9.65352	4.74959e-22	8.65481e-21
BHLHE40-AS1	35.5117	1.24352	0.241857	5.14155	2.72485e-07	1.04974e-06						hsa-mir-1270	1.94286	2.21444	0.37727	5.86966	4.36695e-09	2.27359e-08
BMS1P4	8.1453	0.603767	0.133693	4.51608	6.29959e-06	1.92886e-05						hsa-mir-1271	1.85452	-0.58317	0.130039	-4.48457	7.3061e-06	2.53587e-05
BOK-AS1	18.3136	-0.892177	0.305527	-2.92013	0.00349886	0.00667126						hsa-mir-1276	0.260728	0.953939	0.412877	2.31047	0.0208623	0.0383352
BTN2A3P	61.7796	0.78805	0.125342	6.28722	3.23196e-10	1.88698e-09						hsa-mir-128-1	137.558	0.714961	0.108035	6.61786	3.64424e-11	2.29868e-10
C10orf55	3.65158	1.16304	0.281944	4.12508	3.70602e-05	0.000102763						hsa-mir-128-2	87.7335	0.62379	0.118419	5.26767	1.38168e-07	6.04253e-07
C1orf220	28.1754	0.988854	0.174739	5.65904	1.52219e-08	7.04856e-08						hsa-mir-129-1	0.880708	1.42132	0.580571	2.44815	0.0143592	0.027068
C1QTNF1-AS1	21.7264	2.17624	0.380835	5.71438	1.10106e-08	5.25379e-08						hsa-mir-129-2	0.802691	1.02459	0.500472	2.04724	0.0406345	0.0690576
C21orf62-AS1	21.894	-0.626043	0.13515	-4.6322	3.61809e-06	1.1568e-05						hsa-mir-1292	0.437431	1.22989	0.321701	3.82307	0.000131799	0.000380882
C2orf27A	41.6008	0.974716	0.209911	4.64348	3.42587e-06	1.10285e-05						hsa-mir-1295a	2.4583	2.26967	0.458663	4.94844	7.48099e-07	2.8699e-06
C3orf36	8.25641	1.30057	0.292153	4.45168	8.52006e-06	2.55874e-05						hsa-mir-1301	11.3258	1.38996	0.162136	8.57284	1.00967e-17	1.32469e-16
C3P1	5026.45	-1.79988	0.267801	-6.72095	1.8054e-11	1.25709e-10						hsa-mir-1304	0.987854	0.698289	0.355535	1.96405	0.0495241	0.0826424
C4B	12604.3	-0.908483	0.181908	-4.99419	5.90825e-07	2.12788e-06						hsa-mir-1307	2140.51	0.845786	0.103426	8.17769	2.89325e-16	3.06125e-15
C8orf44	91.0545	0.974943	0.0998873	9.76043	1.66447e-22	4.01179e-21						hsa-mir-130a	64.6366	-1.02154	0.129372	-7.89615	2.87659e-15	2.58499e-14
C9orf163	13.1727	1.14602	0.178015	6.43776	1.21252e-10	7.54813e-10						hsa-mir-130b	52.1281	1.01165	0.16538	6.11708	9.53049e-10	5.38966e-09
CACNA1C-AS2	3.42215	-0.638019	0.230285	-2.77056	0.00559599	0.0102739						hsa-mir-132	76.2007	0.522088	0.0999806	5.2219	1.77098e-07	7.59323e-07
CAHM	16.247	0.827348	0.16434	5.03437	4.79421e-07	1.76728e-06						hsa-mir-1323	3.11901	4.40451	1.1299	3.89815	9.69321e-05	0.00028643
CALML3-AS1	14.9493	0.60371	0.235533	2.56316	0.0103723	0.0177595						hsa-mir-133b	0.364646	-0.984671	0.377551	-2.60805	0.00910597	0.0180469
CASC15	49.9748	1.73982	0.281204	6.18705	6.13025e-10	3.33088e-09						hsa-mir-135a-1	3.20174	3.72973	0.501013	7.44438	9.74027e-14	7.79222e-13
CBR3-AS1	39.4274	0.651209	0.151338	4.30301	1.68491e-05	4.87329e-05						hsa-mir-135a-2	3.90788	4.19479	0.509808	8.22818	1.90078e-16	2.07818e-15
CCDC13-AS1	11.1047	1.16313	0.272508	4.26825	1.97013e-05	5.64609e-05						hsa-mir-135b	3.02749	1.56893	0.506883	3.09525	0.00196644	0.00446583
CCDC144NL-AS1	66.2964	1.30653	0.285733	4.57254	4.81837e-06	1.51481e-05						hsa-mir-137	1.04091	2.88625	0.901445	3.20181	0.00136569	0.00317692
CCNT2-AS1	18.5745	0.663254	0.139993	4.73777	2.16082e-06	7.15202e-06						hsa-mir-139	179.223	-1.51625	0.160715	-9.43441	3.93193e-21	6.78775e-20
CD81-AS1	2.76866	0.500942	0.252828	1.98136	0.0475514	0.0710624						hsa-mir-140	1700.75	0.806428	0.076014	10.6089	2.70817e-26	7.10623e-25
CDKN2B-AS1	31.6555	3.34275	0.241929	13.8171	2.01007e-43	3.77894e-41						hsa-mir-141	17.0099	0.860124	0.30618	2.80921	0.0049663	0.0105093
CFL1P1	11.9811	1.2083	0.159381	7.5812	3.42369e-14	3.28395e-13						hsa-mir-142	1659.49	-0.878704	0.153803	-5.71318	1.10885e-08	5.59543e-08
CIRBP-AS1	42.3134	-0.536355	0.143461	-3.73869	0.000184981	0.000450258						hsa-mir-145	1195.98	-0.902237	0.154474	-5.8407	5.19814e-09	2.66405e-08
COLCA1	126.463	1.66683	0.245423	6.79168	1.10838e-11	7.95325e-11						hsa-mir-146b	1820.72	0.853248	0.195765	4.35853	1.3094e-05	4.47379e-05
CPB2-AS1	44.6442	-0.79603	0.157448	-5.05583	4.28531e-07	1.60486e-06						hsa-mir-147b	0.426026	1.37453	0.481641	2.85385	0.00431924	0.00928991
CRNDE	135.429	3.07948	0.241631	12.7446	3.34294e-37	4.48909e-35						hsa-mir-148b	210.724	0.558565	0.0769329	7.26042	3.85901e-13	2.97825e-12
CROCCP2	1066.2	-0.553208	0.106189	-5.20966	1.89189e-07	7.56755e-07						hsa-mir-149	10.8797	0.555234	0.201155	2.76024	0.00577595	0.0120287
CROCCP3	46.5668	0.929285	0.127782	7.27243	3.53083e-13	3.01726e-12						hsa-mir-150	466.77	-0.506149	0.205844	-2.45889	0.0139366	0.0264619
CRTC3-AS1	7.22165	0.56258	0.157612	3.56939	0.00035782	0.000818371						hsa-mir-151a	2826.38	0.771603	0.108626	7.10331	1.21803e-12	8.87809e-12
CTBP1-AS	32.7253	0.631759	0.165947	3.807	0.000140662	0.000350721						hsa-mir-153-2	7.8154	-0.579654	0.165648	-3.49931	0.000466469	0.00120001
CTC-338M12.4	49.1935	0.753542	0.122627	6.14499	7.99681e-10	4.22303e-09						hsa-mir-155	250.374	0.598018	0.183662	3.25608	0.00112964	0.00267524
CYP2B7P	3994.4	-0.74312	0.367872	-2.02005	0.043378	0.0652405						hsa-mir-15a	225.886	0.656079	0.0952755	6.88612	5.73357e-12	3.83798e-11
CYP4A22-AS1	4.72779	1.74645	0.27261	6.4064	1.48996e-10	9.21424e-10						hsa-mir-15b	265.959	0.635608	0.117782	5.39649	6.79566e-08	3.11745e-07
DANCR	1144.91	0.531714	0.16943	3.13825	0.00169962	0.0034432						hsa-mir-17	1448.82	1.04915	0.137977	7.60384	2.87478e-14	2.38716e-13
DDX11-AS1	18.3297	2.59641	0.206317	12.5846	2.56652e-36	3.01567e-34						hsa-mir-181a-1	643.192	0.551592	0.114053	4.83628	1.3229e-06	4.87539e-06
DDX11L2	24.4707	0.852295	0.229417	3.71505	0.00020316	0.000489668						hsa-mir-181a-2	1340.67	0.562558	0.138607	4.05864	4.93585e-05	0.000149903
DDX39B-AS1	4.12383	1.27799	0.247533	5.1629	2.4315e-07	9.48385e-07						hsa-mir-181b-1	116.448	0.899854	0.134376	6.69653	2.1342e-11	1.37258e-10
DGCR11	69.5118	0.523452	0.149782	3.49477	0.000474474	0.00105688						hsa-mir-181b-2	114.223	0.98539	0.1374	7.17169	7.40786e-13	5.5857e-12
DGUOK-AS1	13.8991	0.919846	0.172873	5.32092	1.03243e-07	4.29417e-07						hsa-mir-181d	6.91664	0.794571	0.181342	4.38161	1.17806e-05	4.0461e-05
DHRS4-AS1	1083.16	-1.14476	0.133392	-8.58198	9.32562e-18	1.30837e-16						hsa-mir-182	9851.77	3.44663	0.266126	12.9511	2.3157e-38	1.01273e-36
DHRS4L1	50.437	-0.883184	0.166534	-5.30332	1.13716e-07	4.70896e-07						hsa-mir-183	3781.87	3.96494	0.279906	14.1653	1.50285e-45	8.96248e-44
DIO3OS	130.887	-1.28308	0.359749	-3.5666	0.00036164	0.000823104						hsa-mir-184	9.27454	3.93664	0.525414	7.49245	6.76013e-14	5.47487e-13
DLG5-AS1	26.3778	2.06284	0.200941	10.2659	1.00347e-24	3.3688e-23						hsa-mir-185	124.001	0.778068	0.0897009	8.67403	4.17083e-18	5.70013e-17
DLGAP1-AS2	51.4305	0.872418	0.165027	5.28651	1.24672e-07	5.11755e-07						hsa-mir-188	4.77659	1.05712	0.124242	8.50856	1.76107e-17	2.22166e-16
DNAH10OS	59.8736	0.933236	0.204929	4.55394	5.26503e-06	1.64423e-05						hsa-mir-18a	24.3129	1.68577	0.194851	8.6516	5.07838e-18	6.79881e-17
DNM1P35	21.0725	1.68795	0.224528	7.51775	5.5725e-14	5.23815e-13						hsa-mir-190b	1.19605	2.83209	0.422475	6.70358	2.03379e-11	1.33335e-10
DNM3OS	41.0306	-1.45113	0.22361	-6.48956	8.60891e-11	5.39492e-10						hsa-mir-1911	1.33762	3.24214	1.09291	2.96652	0.00301195	0.00665265
DPY19L2P2	20.1157	1.81244	0.242351	7.4786	7.51201e-14	6.99138e-13						hsa-mir-195	38.5152	-1.18481	0.154378	-7.67475	1.65737e-14	1.43057e-13
DSCR9	3.41232	1.33676	0.255573	5.23043	1.6912e-07	6.82286e-07						hsa-mir-196a-1	5.84142	4.43558	0.748036	5.92963	3.03615e-09	1.61928e-08
DSG2-AS1	13.3758	-0.981289	0.193905	-5.06067	4.17782e-07	1.57086e-06						hsa-mir-196a-2	5.98885	4.24077	0.719871	5.89101	3.8384e-09	2.01439e-08
DSTNP2	132.515	0.908573	0.110315	8.23616	1.77819e-16	2.11583e-15						hsa-mir-196b	85.0607	3.40583	0.330949	10.2911	7.72967e-25	1.6357e-23
DUXAP8	5.56934	1.46443	0.219577	6.6693	2.57025e-11	1.73815e-10						hsa-mir-199a-1	688.736	-1.10661	0.218112	-5.07356	3.90449e-07	1.54715e-06
EGFR-AS1	93.5394	2.17702	0.412903	5.27247	1.34602e-07	5.47732e-07						hsa-mir-199a-2	1060.53	-1.17579	0.215428	-5.45795	4.81673e-08	2.25698e-07
EHD4-AS1	3.02902	1.16168	0.279829	4.15138	3.30476e-05	9.24547e-05						hsa-mir-199b	1133.51	-1.26863	0.213673	-5.93724	2.89858e-09	1.55858e-08
ELFN2	302.013	3.48144	0.332114	10.4827	1.03775e-25	4.24124e-24						hsa-mir-19a	64.7559	1.55682	0.178348	8.72912	2.5666e-18	3.58232e-17
ELOVL2-AS1	30.9691	0.633145	0.240936	2.62786	0.00859244	0.0150688						hsa-mir-19b-1	138.459	0.932091	0.144422	6.45393	1.0899e-10	6.49974e-10
EMBP1	104.537	-0.848516	0.16974	-4.99892	5.76509e-07	2.09235e-06						hsa-mir-19b-2	125.846	1.04772	0.147843	7.08671	1.37337e-12	9.89173e-12
ENO1-AS1	5.18886	0.640379	0.231892	2.76154	0.00575301	0.0105416						hsa-mir-200c	95.8	1.02891	0.266717	3.85768	0.000114469	0.000335229
EP300-AS1	24.4008	-0.504969	0.227897	-2.21578	0.0267066	0.0421212						hsa-mir-203b	2.42763	3.09931	0.844465	3.67015	0.000242407	0.000670965
EPHA1-AS1	11.3183	0.920147	0.308672	2.98098	0.00287324	0.00558026						hsa-mir-204	57.1982	1.14901	0.27627	4.15901	3.19626e-05	0.00010228
ERICD	27.1324	0.66153	0.165151	4.0056	6.18608e-05	0.000164263						hsa-mir-205	2.99848	2.47955	0.623168	3.97895	6.92206e-05	0.000205469
EWSAT1	17.8293	0.797688	0.269144	2.96379	0.00303871	0.00588946						hsa-mir-20a	759.285	1.28069	0.156761	8.1697	3.09151e-16	3.2191e-15
EXTL3-AS1	14.3474	0.986619	0.178663	5.52223	3.34732e-08	1.49122e-07						hsa-mir-20b	15.9356	1.05224	0.196675	5.35016	8.78755e-08	3.94838e-07
F11-AS1	335.754	-1.41203	0.184598	-7.64924	2.02176e-14	2.02176e-13						hsa-mir-21	234019	1.80271	0.119179	15.1261	1.08982e-51	8.93651e-50
FALEC	3.28896	1.6481	0.283861	5.80599	6.39854e-09	3.10032e-08						hsa-mir-210	545.871	0.957472	0.233034	4.10873	3.97842e-05	0.000123689
FAM157C	7.58966	0.749391	0.253602	2.95499	0.00312676	0.00603522						hsa-mir-2114	3.53613	3.33737	0.497951	6.70221	2.05286e-11	1.33335e-10
FAM182B	11.1108	1.91411	0.273853	6.98954	2.75783e-12	2.16501e-11						hsa-mir-214	16.4041	-1.04723	0.214024	-4.89303	9.9294e-07	3.76514e-06
FAM21EP	12.0433	0.803754	0.155995	5.15245	2.57103e-07	9.98664e-07						hsa-mir-216a	54.6881	3.65513	0.430048	8.49934	1.90666e-17	2.35994e-16
FAM222A-AS1	14.9457	-1.13313	0.218111	-5.19518	2.04517e-07	8.11164e-07						hsa-mir-216b	57.451	4.06657	0.460381	8.83305	1.01862e-18	1.45265e-17
FAM83C-AS1	3.88933	1.29782	0.256912	5.05162	4.38089e-07	1.62768e-06						hsa-mir-217	2773	4.18958	0.387528	10.811	3.05236e-27	8.34311e-26
FAM86B3P	76.1453	-0.784797	0.173444	-4.52478	6.04591e-06	1.85724e-05						hsa-mir-219a-1	6.33255	0.504438	0.143908	3.50527	0.000456146	0.00117808
FAM86JP	89.0477	0.961168	0.125883	7.6354	2.25121e-14	2.22752e-13						hsa-mir-219b	0.512826	1.39775	0.321354	4.34956	1.36413e-05	4.61272e-05
FAM99A	807.398	-2.07885	0.365264	-5.69135	1.26039e-08	5.89434e-08						hsa-mir-221	134.397	1.5616	0.14026	11.1336	8.60748e-29	2.56659e-27
FAM99B	117.679	-1.88643	0.343445	-5.49266	3.95916e-08	1.75548e-07						hsa-mir-222	34.4621	1.40954	0.144666	9.74345	1.9675e-22	3.68766e-21
FBXL19-AS1	53.2639	1.33481	0.17417	7.66381	1.80499e-14	1.84423e-13						hsa-mir-224	184.024	3.29576	0.233462	14.1169	2.98803e-45	1.63346e-43
FENDRR	15.2288	-2.86501	0.309571	-9.25479	2.14657e-20	3.95643e-19						hsa-mir-2277	0.91094	0.640847	0.255825	2.50502	0.0122446	0.0235555
FGF14-AS2	86.3526	-1.50899	0.175032	-8.62123	6.624e-18	9.57932e-17						hsa-mir-25	10034.2	0.937474	0.0890445	10.5281	6.40822e-26	1.55696e-24
FIRRE	10.9213	3.0388	0.352805	8.61327	7.10068e-18	1.01131e-16						hsa-mir-26a-1	1202.92	-0.647151	0.0907864	-7.12829	1.01625e-12	7.49059e-12
FMR1-AS1	3.69742	0.992202	0.274734	3.6115	0.000304427	0.000706572						hsa-mir-26a-2	1209.57	-0.63952	0.0902599	-7.08532	1.38726e-12	9.89173e-12
FMR1-IT1	4.527	1.00396	0.256385	3.91586	9.00843e-05	0.000233276						hsa-mir-26b	1267.56	-0.781435	0.0988454	-7.90563	2.66579e-15	2.46304e-14
FOLH1B	183.483	-2.29323	0.352622	-6.50335	7.85482e-11	4.95539e-10						hsa-mir-296	5.00949	0.676399	0.275917	2.45146	0.0142277	0.0268973
FOXD2-AS1	150.139	1.89024	0.182022	10.3847	2.9112e-25	1.01353e-23						hsa-mir-29c	2242.32	-0.916453	0.140658	-6.51547	7.24634e-11	4.44262e-10
FZD10-AS1	11.3391	1.52746	0.317611	4.80922	1.51524e-06	5.16059e-06						hsa-mir-301a	9.45748	1.31249	0.166186	7.89774	2.84001e-15	2.58499e-14
GAS5	4935.27	1.63808	0.154438	10.6067	2.77326e-26	1.30343e-24						hsa-mir-301b	1.6781	1.90504	0.337916	5.6376	1.72439e-08	8.56968e-08
GATA2-AS1	36.9267	1.39727	0.27324	5.11372	3.1587e-07	1.19725e-06						hsa-mir-3074	6.76366	1.00182	0.186113	5.38287	7.33076e-08	3.33957e-07
GBAP1	76.2858	1.56028	0.155372	10.0422	9.93965e-24	2.83129e-22						hsa-mir-30d	15468.3	1.25206	0.134071	9.33881	9.74272e-21	1.59781e-19
GHET1	10.8448	0.766893	0.187996	4.07931	4.51695e-05	0.000122715						hsa-mir-30e	18922.6	-0.534032	0.0961406	-5.5547	2.78086e-08	1.33157e-07
GK-AS1	16.0364	-0.861831	0.244317	-3.52751	0.00041949	0.00094335						hsa-mir-31	1.42871	1.58715	0.596553	2.66054	0.00780163	0.015778
GLIDR	21.7182	-1.03986	0.166217	-6.25602	3.94917e-10	2.20966e-09						hsa-mir-3117	0.418341	1.49022	0.562762	2.64804	0.00809607	0.0162915
GLIS2-AS1	25.4236	1.06093	0.255064	4.15947	3.18984e-05	8.9506e-05						hsa-mir-3127	3.24131	1.32278	0.163244	8.10309	5.35827e-16	5.40773e-15
GLUD1P3	25.8769	0.921607	0.116516	7.90971	2.57996e-15	2.78754e-14						hsa-mir-3130-1	2.3364	-0.699928	0.212154	-3.29914	0.000969802	0.00233894
GNG12-AS1	23.004	-1.53918	0.176438	-8.72364	2.69388e-18	4.01944e-17						hsa-mir-3130-2	2.33882	-0.700304	0.212377	-3.29745	0.000975663	0.00234445
GOLGA2P5	595.217	1.01767	0.143997	7.0673	1.57972e-12	1.29125e-11						hsa-mir-3131	0.43555	1.4559	0.632055	2.30343	0.0212544	0.0388382
GTF2IRD1P1	6.25941	0.978684	0.239594	4.08475	4.41235e-05	0.000120221						hsa-mir-3144	0.706292	2.25488	0.43287	5.20914	1.89719e-07	8.0294e-07
GTF3C2-AS1	4.76877	0.980376	0.215486	4.54962	5.37439e-06	1.66906e-05						hsa-mir-3157	0.550643	-0.783104	0.228114	-3.43294	0.000597065	0.00150644
GUSBP11	50.8069	1.6113	0.173088	9.30911	1.28902e-20	2.47282e-19						hsa-mir-32	84.0925	0.555304	0.133867	4.14818	3.35128e-05	0.00010672
HAGLR	258.576	6.03247	0.358	16.8505	1.04085e-63	4.892e-61						hsa-mir-3200	4.14386	2.68664	0.333636	8.0526	8.10508e-16	8.05596e-15
HAGLROS	8.539	4.53763	0.364617	12.4449	1.49028e-35	1.55651e-33						hsa-mir-320a	487.559	0.809418	0.130243	6.21465	5.14389e-10	3.01285e-09
HAND2-AS1	68.4643	-2.45179	0.367058	-6.67957	2.39647e-11	1.63926e-10						hsa-mir-320b-1	1.56661	0.710264	0.194973	3.64289	0.000269593	0.000736887
HAR1A	2.06488	-1.44963	0.218403	-6.63742	3.19214e-11	2.1433e-10						hsa-mir-320b-2	2.23142	0.592481	0.158905	3.72851	0.000192612	0.000539973
HCG11	31.4424	-0.825463	0.179152	-4.60762	4.07298e-06	1.29345e-05						hsa-mir-320c-1	0.571643	0.60725	0.302776	2.00561	0.0448979	0.0753274
HCG15	10.7004	0.671006	0.230218	2.91466	0.00356082	0.00677564						hsa-mir-323a	8.43233	0.801046	0.361314	2.21704	0.0266206	0.0474619
HCG17	8.96617	0.813907	0.211398	3.85013	0.000118057	0.00029912						hsa-mir-323b	7.46485	1.17884	0.346321	3.40389	0.000664324	0.00164452
HCG20	8.20231	1.77245	0.319064	5.55515	2.77374e-08	1.25352e-07						hsa-mir-324	41.8489	0.756793	0.109292	6.92448	4.37575e-12	2.99009e-11
HCG25	23.06	1.49292	0.140323	10.6392	1.9581e-26	9.68744e-25						hsa-mir-326	4.923	-1.18632	0.161818	-7.33124	2.2804e-13	1.80234e-12
HCG27	39.9518	0.987547	0.142396	6.93521	4.05615e-12	3.15106e-11						hsa-mir-330	17.3256	0.823715	0.14844	5.54915	2.87065e-08	1.3646e-07
HCG9	5.1561	1.46482	0.289861	5.05354	4.33691e-07	1.61773e-06						hsa-mir-338	614.562	1.39718	0.211507	6.60581	3.95348e-11	2.46998e-10
HCP5	1063.13	0.560433	0.175456	3.19416	0.00140241	0.00290366						hsa-mir-339	36.5937	0.619289	0.111453	5.55652	2.75205e-08	1.32746e-07
HELLPAR	47.8041	-0.715648	0.159315	-4.49204	7.05447e-06	2.15299e-05						hsa-mir-33b	9.64495	-1.55914	0.194979	-7.99649	1.28016e-15	1.23498e-14
HERC2P3	81.3633	1.3794	0.290858	4.74253	2.11068e-06	7.01072e-06						hsa-mir-34a	381.387	1.41117	0.139219	10.1363	3.81084e-24	7.57549e-23
HEXA-AS1	11.9929	1.52624	0.216088	7.06305	1.62883e-12	1.31992e-11						hsa-mir-34b	0.522192	1.67465	0.458495	3.6525	0.000259696	0.000712805
HHIP-AS1	18.8621	-2.16819	0.321661	-6.7406	1.57734e-11	1.1065e-10						hsa-mir-34c	3.01009	3.36502	0.399982	8.41294	3.99855e-17	4.68402e-16
HID1-AS1	5.64317	-1.79547	0.199768	-8.98777	2.52286e-19	4.08877e-18						hsa-mir-3591	3.22161	2.31462	0.331464	6.98302	2.88899e-12	2.01615e-11
HLA-DRB6	771.742	-0.53711	0.235843	-2.27741	0.0227618	0.0364499						hsa-mir-3607	85.1189	-1.70605	0.199241	-8.56277	1.10187e-17	1.41731e-16
HLA-F-AS1	83.0885	0.57357	0.136282	4.20871	2.56831e-05	7.29368e-05						hsa-mir-361	554.343	0.560848	0.0696666	8.05046	8.24845e-16	8.07609e-15
HM13-AS1	11.4972	-1.16398	0.171766	-6.77659	1.23046e-11	8.76235e-11						hsa-mir-3610	0.5072	0.787521	0.324786	2.42474	0.0153194	0.0287129
HNF4A-AS1	307.41	-1.51874	0.253043	-6.00192	1.94996e-09	1.01269e-08						hsa-mir-3614	4.37529	-1.09389	0.158775	-6.88954	5.59731e-12	3.7854e-11
HOXA-AS2	91.0833	1.15526	0.225054	5.13328	2.84734e-07	1.09245e-06						hsa-mir-3615	7.98479	0.611589	0.0857655	7.13095	9.96771e-13	7.43048e-12
HOXB-AS1	18.7838	0.69209	0.212063	3.2636	0.00110005	0.00232371						hsa-mir-362	30.3586	1.04444	0.145039	7.20108	5.97386e-13	4.55681e-12
HPN-AS1	45.7719	0.600809	0.175595	3.42157	0.0006226	0.00135966						hsa-mir-363	7.91979	0.562232	0.197088	2.85269	0.00433504	0.00929342
HS1BP3-IT1	180.343	-1.00196	0.241624	-4.14675	3.37226e-05	9.40631e-05						hsa-mir-3653	7.31096	-0.537234	0.152724	-3.51767	0.000435356	0.00112883
HYI-AS1	10.6578	1.17178	0.18597	6.30093	2.95859e-10	1.7491e-09						hsa-mir-365a	158.771	0.561409	0.107999	5.19829	2.01134e-07	8.45795e-07
ID2-AS1	38.3507	-0.568058	0.148664	-3.82108	0.000132869	0.000334843						hsa-mir-365b	157.784	0.559722	0.107791	5.19266	2.07306e-07	8.66197e-07
IDI2-AS1	3.84216	0.70243	0.261181	2.68944	0.00715727	0.0128149						hsa-mir-3662	0.867225	2.44571	0.412838	5.92415	3.13923e-09	1.66076e-08
IGBP1-AS1	2.65384	0.815371	0.236794	3.44338	0.000574495	0.00126174						hsa-mir-3677	4.89734	1.70267	0.213305	7.98234	1.43589e-15	1.36514e-14
INHBA-AS1	12.6693	0.644725	0.227251	2.83706	0.00455311	0.00842505						hsa-mir-3682	1.63291	1.19503	0.222307	5.37558	7.63352e-08	3.45351e-07
INTS4P1	7.76696	0.879102	0.246475	3.5667	0.000361505	0.000823104						hsa-mir-3690-1	0.599792	0.898635	0.34826	2.58036	0.00986983	0.0194433
IPO9-AS1	5.32951	0.711245	0.190266	3.73816	0.000185372	0.000450258						hsa-mir-3691	0.364161	1.10541	0.335657	3.29328	0.000990254	0.00237083
KAAG1	28.8421	1.47364	0.32392	4.54939	5.38006e-06	1.66906e-05						hsa-mir-372	4.42464	4.03559	0.790885	5.10262	3.34986e-07	1.35649e-06
KANSL1-AS1	124.175	-0.7091	0.174082	-4.07337	4.63369e-05	0.000125524						hsa-mir-373	1.05347	2.42486	0.90684	2.67397	0.00749596	0.0153188
KCNMB2-AS1	44.3083	4.42036	0.382459	11.5577	6.74774e-31	5.76625e-29						hsa-mir-378a	1549.97	-0.65044	0.171696	-3.78833	0.000151666	0.000434467
KCNQ1OT1	102.767	0.990736	0.177283	5.58845	2.29111e-08	1.04546e-07						hsa-mir-378c	21.7484	-0.761858	0.183945	-4.14177	3.44643e-05	0.00010922
KDM4A-AS1	32.2541	0.936781	0.139428	6.71875	1.83292e-11	1.26687e-10						hsa-mir-378d-1	0.884842	-0.788559	0.246936	-3.19338	0.0014062	0.00323673
KIFC1	621.329	3.54062	0.192286	18.4133	1.02797e-75	9.66291e-73						hsa-mir-378d-2	1.05987	-1.01995	0.244051	-4.17924	2.92483e-05	9.45167e-05
KLHL6-AS1	26.1445	-1.00953	0.313251	-3.22276	0.00126962	0.002658						hsa-mir-380	2.71862	1.48311	0.434608	3.41253	0.000643627	0.0016097
KRTAP5-AS1	17.18	1.68946	0.323489	5.22263	1.76403e-07	7.08626e-07						hsa-mir-382	30.1741	0.769637	0.26424	2.91265	0.00358378	0.00786274
KTN1-AS1	59.5115	0.577867	0.11518	5.01707	5.24651e-07	1.91896e-06						hsa-mir-3909	0.840419	0.604769	0.263745	2.29301	0.0218475	0.039811
LANCL1-AS1	4.21102	0.607408	0.227488	2.67007	0.00758351	0.013501						hsa-mir-3913-1	1.14722	0.513663	0.219373	2.3415	0.0192064	0.0354913
LENG8-AS1	41.5388	1.2924	0.122618	10.5401	5.64622e-26	2.41248e-24						hsa-mir-3913-2	1.14892	0.527435	0.22159	2.38022	0.0173022	0.0321536
LGALS8-AS1	12.9489	0.995808	0.207673	4.79507	1.62622e-06	5.51858e-06						hsa-mir-3922	0.509462	1.23634	0.3312	3.73293	0.000189269	0.000532877
LIFR-AS1	13.2082	-0.508084	0.210158	-2.41763	0.0156218	0.0257632						hsa-mir-3923	3.23809	4.45906	0.954434	4.67194	2.98371e-06	1.05801e-05
LINC00092	13.2322	-0.789412	0.249148	-3.16845	0.00153252	0.00314536						hsa-mir-3928	1.59892	0.717083	0.198265	3.61679	0.000298279	0.000805231
LINC00173	6.97794	1.91337	0.305558	6.26189	3.80349e-10	2.15659e-09						hsa-mir-3934	0.547675	0.88607	0.356755	2.48369	0.0130028	0.0249411
LINC00189	25.0647	1.80977	0.349062	5.18467	2.16394e-07	8.51088e-07						hsa-mir-3941	0.484995	0.725453	0.305632	2.37361	0.017615	0.0326425
LINC00205	72.9477	1.324	0.143851	9.20399	3.44895e-20	6.23464e-19						hsa-mir-3942	0.755305	0.838569	0.294602	2.84644	0.00442105	0.00944694
LINC00222	9.43833	0.856405	0.281249	3.045	0.00232679	0.00460459						hsa-mir-409	46.6515	1.06011	0.261023	4.06136	4.87882e-05	0.000148861
LINC00235	22.095	1.16547	0.175844	6.62784	3.40624e-11	2.27083e-10						hsa-mir-410	32.0093	1.40252	0.289032	4.85247	1.21934e-06	4.51912e-06
LINC00239	12.1976	1.31796	0.31983	4.12082	3.77533e-05	0.000104071						hsa-mir-412	10.6762	1.07488	0.29586	3.63306	0.000280082	0.000762382
LINC00240	75.9161	0.539744	0.180475	2.99069	0.00278348	0.00543964						hsa-mir-421	5.09405	1.18263	0.172847	6.84204	7.80748e-12	5.17344e-11
LINC00242	96.212	-0.703112	0.145217	-4.84181	1.28664e-06	4.44647e-06						hsa-mir-423	175.786	0.735758	0.0724505	10.1553	3.13766e-24	6.4322e-23
LINC00261	7210.89	-1.59773	0.157748	-10.1283	4.13602e-24	1.25415e-22						hsa-mir-424	171.164	-2.26099	0.134974	-16.7513	5.53749e-63	9.08148e-61
LINC00299	18.5605	0.686583	0.237871	2.88637	0.00389712	0.00735601						hsa-mir-425	195.754	0.976968	0.119178	8.19753	2.4538e-16	2.63884e-15
LINC00310	8.08545	-1.31083	0.184168	-7.11759	1.09828e-12	9.05596e-12						hsa-mir-431	21.2951	1.57473	0.297792	5.28802	1.23647e-07	5.44377e-07
LINC00315	3.74859	0.580502	0.227164	2.55543	0.0106057	0.0180772						hsa-mir-432	18.7834	1.22919	0.303086	4.05559	5.0008e-05	0.000151176
LINC00342	114.442	0.63588	0.150964	4.21214	2.52961e-05	7.20557e-05						hsa-mir-4326	5.90987	1.64197	0.214524	7.65402	1.94786e-14	1.65947e-13
LINC00365	39.5353	-1.06109	0.273535	-3.87916	0.000104817	0.000268468						hsa-mir-4443	0.304297	-0.766549	0.316062	-2.42531	0.0152953	0.0287129
LINC00402	13.8249	-1.26898	0.308909	-4.10794	3.99197e-05	0.000109401						hsa-mir-4444-2	0.551431	0.651441	0.303439	2.14686	0.0318045	0.055935
LINC00470	47.2994	1.30002	0.372136	3.4934	0.00047691	0.0010598						hsa-mir-4484	0.373852	-0.857742	0.330636	-2.59422	0.00948072	0.018733
LINC00471	8.29675	0.654897	0.171511	3.8184	0.000134318	0.00033759						hsa-mir-450a-1	5.0104	-1.1128	0.0702365	-15.8436	1.55651e-56	1.45868e-54
LINC00479	9.62779	1.34165	0.288447	4.65127	3.29905e-06	1.06935e-05						hsa-mir-450a-2	5.10795	-1.12911	0.069422	-16.2645	1.76406e-59	2.31445e-57
LINC00482	167.632	1.48554	0.179574	8.27259	1.31085e-16	1.58594e-15						hsa-mir-450b	14.8112	-0.837848	0.135274	-6.19369	5.87708e-10	3.41182e-09
LINC00504	23.2145	0.829895	0.260881	3.18112	0.00146708	0.00303089						hsa-mir-451a	938.515	-0.924473	0.250293	-3.69356	0.000221134	0.000617292
LINC00511	175.224	3.08191	0.308597	9.98684	1.74034e-23	4.81153e-22						hsa-mir-452	275.419	2.52363	0.202792	12.4445	1.49874e-35	6.14483e-34
LINC00525	16.4998	-0.619842	0.203529	-3.04547	0.0023232	0.00460459						hsa-mir-4524a	1.2913	-0.60782	0.158229	-3.84139	0.000122341	0.000356693
LINC00526	321.077	-0.861301	0.138723	-6.20879	5.33946e-10	2.95241e-09						hsa-mir-454	8.36459	1.13988	0.136935	8.32425	8.4865e-17	9.43584e-16
LINC00528	54.2369	1.44495	0.162115	8.91312	4.96184e-19	7.77354e-18						hsa-mir-455	924.876	-0.761528	0.13999	-5.43989	5.33139e-08	2.48042e-07
LINC00539	7.07137	0.539318	0.196355	2.74665	0.00602073	0.0109257						hsa-mir-4652	3.61182	4.67491	0.715974	6.52944	6.60172e-11	4.08559e-10
LINC00571	4.79435	-0.680862	0.254422	-2.67611	0.00744823	0.0133105						hsa-mir-466	6.05498	5.24208	1.02621	5.10818	3.25281e-07	1.32537e-06
LINC00574	60.5775	-0.996349	0.181495	-5.48967	4.02685e-08	1.77711e-07						hsa-mir-4660	0.893873	0.962059	0.281994	3.41163	0.000645768	0.0016097
LINC00607	56.8109	2.31702	0.292215	7.92916	2.2064e-15	2.41165e-14						hsa-mir-4661	7.44327	2.05147	0.242935	8.44451	3.05322e-17	3.64166e-16
LINC00622	15.1623	1.34681	0.213394	6.3114	2.76528e-10	1.64517e-09						hsa-mir-4664	0.776192	1.94126	0.344719	5.63143	1.78726e-08	8.74957e-08
LINC00624	20.3918	1.33078	0.243664	5.46153	4.72055e-08	2.06387e-07						hsa-mir-4676	0.397487	0.785062	0.319343	2.45837	0.013957	0.0264619
LINC00628	5.1463	2.61444	0.333129	7.84814	4.22252e-15	4.45974e-14						hsa-mir-4677	17.4957	0.913777	0.116543	7.84071	4.48023e-15	3.91871e-14
LINC00638	44.0064	0.646603	0.157646	4.10161	4.10287e-05	0.000112113						hsa-mir-4686	0.151475	-2.07025	0.78766	-2.62836	0.00857988	0.0171076
LINC00659	84.8593	-0.942157	0.327053	-2.88074	0.0039674	0.00747366						hsa-mir-4724	1.51198	0.815138	0.278075	2.93136	0.00337477	0.00742902
LINC00664	8.45152	2.60916	0.378428	6.89473	5.39683e-12	4.02621e-11						hsa-mir-4732	0.545552	-0.962399	0.399847	-2.40692	0.0160876	0.0300669
LINC00665	360.137	2.55153	0.263308	9.69026	3.31677e-22	7.60429e-21						hsa-mir-4739	0.477002	1.28497	0.474837	2.70613	0.00680719	0.0140229
LINC00680	149.839	0.540944	0.113619	4.76102	1.92612e-06	6.46628e-06						hsa-mir-4742	0.928921	1.25209	0.291529	4.29491	1.74761e-05	5.81946e-05
LINC00685	2.47215	1.09995	0.230549	4.77098	1.8333e-06	6.17672e-06						hsa-mir-4746	3.51412	2.43498	0.270221	9.01107	2.04053e-19	3.18711e-18
LINC00702	27.7323	1.17995	0.211258	5.58536	2.33216e-08	1.05905e-07						hsa-mir-4777	0.307557	-0.677753	0.305711	-2.21697	0.0266249	0.0474619
LINC00839	20.8888	1.17825	0.262705	4.48509	7.28832e-06	2.21716e-05						hsa-mir-4788	0.612169	-0.75964	0.368113	-2.0636	0.0390553	0.0670688
LINC00844	606.35	-1.61256	0.385085	-4.18754	2.82e-05	7.96035e-05						hsa-mir-4791	0.296228	-0.959987	0.298559	-3.2154	0.00130262	0.003041
LINC00853	56.3985	2.08709	0.205175	10.1722	2.63799e-24	8.26569e-23						hsa-mir-4797	0.314215	0.875589	0.343903	2.54603	0.0108954	0.0210838
LINC00862	20.7796	1.48519	0.241573	6.14801	7.84619e-10	4.1669e-09						hsa-mir-483	367.091	1.91647	0.459252	4.17303	3.00571e-05	9.66541e-05
LINC00880	15.4021	1.69002	0.313951	5.38306	7.32283e-08	3.10066e-07						hsa-mir-485	12.1357	1.39879	0.326358	4.28606	1.81869e-05	5.99529e-05
LINC00885	46.2483	-2.04926	0.386606	-5.30064	1.15399e-07	4.75767e-07						hsa-mir-486-1	94.2287	-0.729606	0.228406	-3.19433	0.00140154	0.00323673
LINC00886	187.421	0.555757	0.210178	2.64422	0.00818792	0.0144402						hsa-mir-486-2	94.1901	-0.724623	0.229395	-3.15884	0.00158397	0.00363315
LINC00887	13.5549	1.36428	0.310662	4.39154	1.1255e-05	3.33743e-05						hsa-mir-487a	2.87284	0.954974	0.372362	2.56464	0.0103283	0.0202856
LINC00896	55.2138	1.85378	0.263368	7.03874	1.9399e-12	1.55855e-11						hsa-mir-487b	12.0392	0.856284	0.305314	2.8046	0.00503788	0.0106265
LINC00907	19.8974	-3.10849	0.315323	-9.85814	6.32092e-23	1.56359e-21						hsa-mir-490	1.61779	-3.42452	0.382399	-8.95534	3.38686e-19	5.16693e-18
LINC00920	19.51	-0.602532	0.196488	-3.06651	0.00216571	0.00433142						hsa-mir-493	28.9476	1.25444	0.290121	4.32384	1.53339e-05	5.15847e-05
LINC00921	39.1681	0.684141	0.115188	5.93935	2.8615e-09	1.46984e-08						hsa-mir-495	12.8929	0.521473	0.255205	2.04335	0.0410176	0.0695285
LINC00924	60.1787	-0.79054	0.207555	-3.80882	0.000139634	0.000349085						hsa-mir-496	5.17387	1.11293	0.323898	3.43605	0.000590258	0.00149502
LINC00926	42.8763	0.594411	0.184288	3.22545	0.00125776	0.00264495						hsa-mir-497	19.4979	-0.848967	0.130449	-6.50805	7.61329e-11	4.62437e-10
LINC00941	13.7895	2.35175	0.35663	6.59438	4.27025e-11	2.80702e-10						hsa-mir-498	1.11277	2.97684	1.27241	2.33954	0.0193077	0.0355783
LINC00944	31.9475	2.58792	0.339105	7.63163	2.31797e-14	2.26968e-13						hsa-mir-499a	2.17684	1.11592	0.451413	2.47207	0.0134334	0.0256172
LINC00987	134.807	-1.06904	0.225226	-4.74652	2.06945e-06	6.89817e-06						hsa-mir-5003	0.354709	1.22014	0.345229	3.5343	0.000408851	0.00106855
LINC00996	13.6247	0.592535	0.222346	2.66493	0.00770053	0.0136575						hsa-mir-500a	398.656	1.59299	0.122974	12.9539	2.23191e-38	1.01273e-36
LINC01004	36.7578	1.15488	0.135788	8.50503	1.81554e-17	2.47334e-16						hsa-mir-500b	7.87176	1.26992	0.142006	8.94274	3.79651e-19	5.53446e-18
LINC01010	28.1157	-0.927194	0.310866	-2.98262	0.00285796	0.00557361						hsa-mir-501	66.9309	1.46108	0.128255	11.3921	4.5806e-30	1.66937e-28
LINC01011	49.0051	0.849965	0.12414	6.84679	7.5523e-12	5.54622e-11						hsa-mir-5010	1.07859	1.41314	0.290539	4.86385	1.15125e-06	4.31081e-06
LINC01018	2470.95	-1.67668	0.350459	-4.78424	1.71632e-06	5.80338e-06						hsa-mir-502	14.8852	1.05051	0.109788	9.56859	1.08378e-21	1.92152e-20
LINC01063	4.2738	0.685376	0.262514	2.61081	0.00903273	0.0157						hsa-mir-504	1.19171	0.728659	0.279222	2.60961	0.00906462	0.0180194
LINC01089	198.127	1.43848	0.11685	12.3105	7.95685e-35	7.47944e-33						hsa-mir-505	90.1313	-0.583458	0.143615	-4.06266	4.85175e-05	0.000148726
LINC01091	24.4076	1.69646	0.267532	6.34113	2.28084e-10	1.3656e-09						hsa-mir-508	7.73518	2.26693	0.320132	7.08122	1.42886e-12	1.00789e-11
LINC01093	390.449	-3.70599	0.35103	-10.5575	4.69047e-26	2.09954e-24						hsa-mir-509-1	0.701351	1.05091	0.517451	2.03093	0.0422618	0.0714529
LINC01094	20.7693	0.708766	0.240451	2.94765	0.00320202	0.00614264						hsa-mir-509-2	0.714562	1.14552	0.500421	2.2891	0.0220734	0.0401112
LINC01108	14.6124	2.7611	0.360468	7.65976	1.86277e-14	1.8828e-13						hsa-mir-511	15.3364	-1.18427	0.139377	-8.49688	1.94753e-17	2.36589e-16
LINC01116	29.5034	2.95014	0.311384	9.47429	2.68588e-21	5.48854e-20						hsa-mir-512-1	4.91043	5.05912	1.04034	4.86294	1.15656e-06	4.31081e-06
LINC01119	22.0657	0.72169	0.240962	2.99503	0.00274415	0.00537396						hsa-mir-512-2	4.83224	4.91917	1.02349	4.80627	1.53768e-06	5.60401e-06
LINC01124	287.586	0.913005	0.235477	3.87725	0.000105643	0.00026985						hsa-mir-514a-1	1.40559	2.51313	0.446038	5.63434	1.75732e-08	8.6677e-08
LINC01126	10.7337	1.54525	0.22109	6.98924	2.76384e-12	2.16501e-11						hsa-mir-514a-2	1.35738	2.40353	0.465217	5.16648	2.38545e-07	9.78034e-07
LINC01127	275.152	-0.753737	0.213488	-3.53059	0.000414633	0.000934663						hsa-mir-514a-3	1.51098	2.62137	0.440316	5.95339	2.62652e-09	1.42396e-08
LINC01128	361.18	-0.924649	0.126856	-7.28897	3.12322e-13	2.69342e-12						hsa-mir-515-1	1.04941	2.83249	1.10942	2.55312	0.0106763	0.0209064
LINC01132	24.139	0.868851	0.17904	4.85282	1.21716e-06	4.2219e-06						hsa-mir-515-2	1.01993	2.85269	1.15031	2.47993	0.0131409	0.0251324
LINC01134	53.7715	0.996626	0.16192	6.15505	7.50561e-10	4.00868e-09						hsa-mir-516a-1	3.77513	4.38713	0.948499	4.62534	3.73981e-06	1.31899e-05
LINC01138	164.173	1.31731	0.139297	9.45686	3.17325e-21	6.34649e-20						hsa-mir-516a-2	3.75819	4.26364	0.931706	4.57617	4.73575e-06	1.66131e-05
LINC01151	68.9715	1.98582	0.312371	6.35726	2.05384e-10	1.23757e-09						hsa-mir-516b-1	2.762	4.22852	1.15642	3.65657	0.000255616	0.000704555
LINC01152	29.1869	1.26721	0.344794	3.67527	0.000237594	0.000561152						hsa-mir-516b-2	1.57798	3.42043	1.25979	2.71508	0.00662593	0.0137117
LINC01169	17.7489	0.805997	0.30534	2.63967	0.00829858	0.014608						hsa-mir-517a	5.75718	3.54637	0.858226	4.13221	3.59287e-05	0.000113314
LINC01176	40.2548	0.575743	0.130866	4.39949	1.08505e-05	3.22768e-05						hsa-mir-517b	5.71495	3.53565	0.857478	4.12332	3.73454e-05	0.000117218
LINC01186	19.1012	2.50619	0.299783	8.36003	6.27038e-17	8.07419e-16						hsa-mir-517c	2.04698	3.79729	1.15083	3.29961	0.000968183	0.00233894
LINC01215	6.41492	-0.628416	0.284172	-2.2114	0.0270084	0.0425257						hsa-mir-5187	0.758358	1.4594	0.300012	4.86448	1.14759e-06	4.31081e-06
LINC01220	4.40623	-0.827829	0.222683	-3.71752	0.000201188	0.000486161						hsa-mir-518a-1	1.51063	3.29877	1.14317	2.88563	0.00390626	0.00851332
LINC01226	10.5529	1.94202	0.313437	6.19588	5.79587e-10	3.16751e-09						hsa-mir-518a-2	1.67652	3.44891	1.14594	3.00967	0.00261534	0.00583559
LINC01235	21.424	2.91021	0.319984	9.09484	9.47268e-20	1.68006e-18						hsa-mir-518b	5.63012	4.73178	0.912744	5.18413	2.17028e-07	8.95412e-07
LINC01237	8.34539	0.566383	0.211862	2.67335	0.00750972	0.0133949						hsa-mir-518c	5.56891	4.54092	0.913947	4.96847	6.74821e-07	2.62355e-06
LINC01271	28.2041	0.640369	0.180124	3.55516	0.000377743	0.000853555						hsa-mir-518e	2.52773	3.92474	0.975876	4.02176	5.77654e-05	0.000172246
LINC01277	16.6258	-0.647189	0.176231	-3.67238	0.000240302	0.000566125						hsa-mir-518f	3.9849	4.69899	1.10703	4.24467	2.18918e-05	7.14477e-05
LINC01301	21.9387	0.938422	0.198217	4.73431	2.198e-06	7.24954e-06						hsa-mir-519a-1	11.7347	5.67793	0.936414	6.06349	1.33203e-09	7.40517e-09
LINC01311	24.872	1.85458	0.161656	11.4724	1.81492e-30	1.21859e-28						hsa-mir-519a-2	6.34133	5.02022	0.959707	5.23099	1.68608e-07	7.27676e-07
LINC01315	33.7148	1.1564	0.200503	5.76749	8.04594e-09	3.87856e-08						hsa-mir-519b	0.942998	2.73966	1.26221	2.17052	0.0299671	0.0531309
LINC01341	86.4316	1.2108	0.190355	6.36073	2.008e-10	1.21776e-09						hsa-mir-519c	2.28967	4.0174	1.1679	3.43985	0.00058204	0.00147992
LINC01344	20.4254	0.872531	0.265727	3.28356	0.00102505	0.00218492						hsa-mir-519d	2.28177	3.83476	1.14051	3.36233	0.00077289	0.00189185
LINC01348	774.727	-1.38864	0.269889	-5.14524	2.67179e-07	1.03353e-06						hsa-mir-520a	17.8949	6.5064	0.890233	7.30865	2.69835e-13	2.10729e-12
LINC01353	5.32508	1.45052	0.297779	4.87114	1.10954e-06	3.86283e-06						hsa-mir-520b	6.07741	5.24998	1.04814	5.00885	5.47555e-07	2.15087e-06
LINC01355	88.5828	1.06934	0.142219	7.51896	5.52116e-14	5.23815e-13						hsa-mir-520c	2.94189	4.3787	1.2293	3.56194	0.000368118	0.000977674
LINC01358	5.28795	0.543559	0.208286	2.60967	0.00906288	0.0157179						hsa-mir-520d	1.3124	3.15543	1.17543	2.68448	0.00726422	0.0148916
LINC01359	8.74283	0.732389	0.1864	3.92913	8.52525e-05	0.000221374						hsa-mir-520e	2.05069	3.85882	1.30049	2.96721	0.00300516	0.00665265
LINC01389	17.5815	1.59328	0.220787	7.21639	5.33868e-13	4.48183e-12						hsa-mir-520f	3.85114	4.64997	1.14316	4.06763	4.74941e-05	0.000146273
LINC01424	3.32445	1.9767	0.298517	6.62173	3.55007e-11	2.35005e-10						hsa-mir-520g	3.37088	4.45696	1.10501	4.03343	5.49695e-05	0.000164658
LINC01426	112.913	2.66648	0.285346	9.34475	9.211e-21	1.80382e-19						hsa-mir-520h	2.37289	4.06836	1.27115	3.20054	0.00137168	0.00317959
LINC01428	10.1425	-1.02033	0.240957	-4.23449	2.29069e-05	6.54484e-05						hsa-mir-521-1	0.95693	2.76098	1.33122	2.07403	0.0380765	0.0655596
LINC01431	16.822	0.975391	0.165309	5.90041	3.62607e-09	1.81304e-08						hsa-mir-522	2.6263	4.21533	1.10154	3.82675	0.000129846	0.000376899
LINC01436	48.6127	2.96987	0.428388	6.93268	4.12952e-12	3.18176e-11						hsa-mir-523	1.49324	3.28101	1.23338	2.66018	0.0078098	0.015778
LINC01451	156.686	2.98263	0.28484	10.4712	1.17103e-25	4.58652e-24						hsa-mir-524	1.06483	2.91546	1.26466	2.30533	0.0211482	0.038752
LINC01474	33.1089	0.93894	0.271885	3.45344	0.000553483	0.00121844						hsa-mir-525	4.8851	4.70126	1.07906	4.35682	1.31963e-05	4.48537e-05
LINC01480	27.3397	2.23288	0.325849	6.85252	7.25609e-12	5.37065e-11						hsa-mir-526b	15.322	4.87346	0.794704	6.13242	8.65517e-10	4.98052e-09
LINC01482	20.897	-1.14393	0.250383	-4.56871	4.90741e-06	1.53766e-05						hsa-mir-527	1.51461	3.36228	1.17121	2.87078	0.00409465	0.00889433
LINC01484	64.5064	0.559382	0.180401	3.10077	0.00193021	0.00387691						hsa-mir-532	1567.17	1.37263	0.113795	12.0623	1.66968e-33	6.44299e-32
LINC01535	14.3173	3.24421	0.359337	9.02831	1.7434e-19	2.97963e-18						hsa-mir-539	14.8956	1.2746	0.309848	4.11364	3.89474e-05	0.000121664
LINC01537	14.024	-1.70589	0.188735	-9.03853	1.58798e-19	2.76426e-18						hsa-mir-541	1.92354	3.24125	0.61899	5.23635	1.63781e-07	7.11525e-07
LINC01549	46.776	2.78638	0.380199	7.32875	2.32309e-13	2.0601e-12						hsa-mir-542	275.225	-0.936687	0.119205	-7.85781	3.90921e-15	3.46546e-14
LINC01550	12.1499	-1.31232	0.279611	-4.69338	2.68732e-06	8.83245e-06						hsa-mir-543	2.81539	0.692151	0.34254	2.02064	0.0433168	0.0730484
LINC01554	2179.72	-0.950646	0.396651	-2.39668	0.0165444	0.0271408						hsa-mir-545	0.546913	0.600763	0.302831	1.98382	0.0472759	0.0791148
LINC01558	202.677	-0.629346	0.204468	-3.07797	0.00208419	0.00417727						hsa-mir-548b	5.09835	0.697872	0.212532	3.28361	0.00102485	0.00243588
LINC01572	7.47643	1.96205	0.271889	7.21635	5.34005e-13	4.48183e-12						hsa-mir-548j	1.60566	0.686418	0.193509	3.54722	0.000389326	0.00102569
LMO7-AS1	7.1	1.00909	0.302468	3.3362	0.00084932	0.00183531						hsa-mir-548o	0.394676	0.987417	0.319025	3.09511	0.00196742	0.00446583
LOXL1-AS1	25.1663	0.774315	0.269601	2.87207	0.00407786	0.00765108						hsa-mir-548o-2	0.364532	0.779181	0.324793	2.39901	0.0164395	0.0306372
LPAL2	199.303	-1.45479	0.175741	-8.27803	1.25234e-16	1.55835e-15						hsa-mir-548s	0.595336	0.991741	0.334025	2.96906	0.00298713	0.00664257
LRRC2-AS1	5.33783	0.535186	0.206922	2.58641	0.00969814	0.0166964						hsa-mir-548y	0.370407	1.52113	0.71661	2.12268	0.0337808	0.0587803
LRRC37A5P	21.3436	-0.932225	0.198836	-4.68841	2.75335e-06	9.01795e-06						hsa-mir-550a-1	2.53598	0.557434	0.148814	3.74583	0.000179796	0.000510591
LUCAT1	62.8591	3.83194	0.399138	9.60054	7.95304e-22	1.77997e-20						hsa-mir-550a-2	2.49401	0.504603	0.147668	3.41714	0.000632834	0.00159057
MAGI2-AS3	533.303	-1.8776	0.257451	-7.29302	3.03082e-13	2.63793e-12						hsa-mir-550a-3	1.40014	0.544095	0.201103	2.70555	0.00681906	0.0140229
MAMDC2-AS1	10.7111	-0.677208	0.178448	-3.79498	0.000147657	0.000366271						hsa-mir-551b	8.4155	1.74834	0.426031	4.10378	4.06451e-05	0.00012577
MAP3K14	1102.86	-0.508884	0.154496	-3.29384	0.000988287	0.00211134						hsa-mir-552	29.0454	4.09127	0.501038	8.16559	3.19881e-16	3.27878e-15
MAPKAPK5-AS1	375.783	0.66953	0.0878748	7.61913	2.55384e-14	2.47485e-13						hsa-mir-5581	0.337716	0.969186	0.346807	2.7946	0.00519648	0.010891
MCCC1-AS1	8.57476	1.24895	0.210109	5.94429	2.77661e-09	1.43407e-08						hsa-mir-5586	3.25691	1.25676	0.214331	5.86365	4.52805e-09	2.3389e-08
MCM3AP-AS1	58.2875	0.876835	0.119757	7.32178	2.4471e-13	2.14979e-12						hsa-mir-5589	20.5775	-1.22078	0.301136	-4.0539	5.03705e-05	0.000151574
MED14OS	20.0888	-0.927636	0.124492	-7.45139	9.23608e-14	8.51168e-13						hsa-mir-5683	1.77668	1.26732	0.351287	3.60764	0.000308995	0.00083074
MEG3	1058.87	0.972253	0.31789	3.05846	0.0022248	0.00443075						hsa-mir-5687	0.527334	0.994745	0.343725	2.89401	0.00380354	0.00831707
MESTIT1	2.98656	-0.66124	0.239794	-2.75753	0.00582393	0.0106508						hsa-mir-577	1.09355	2.48166	0.584133	4.24845	2.1525e-05	7.0602e-05
METTL21EP	3.36596	-0.563518	0.195785	-2.87825	0.00399886	0.00751786						hsa-mir-580	1.17257	0.809339	0.238098	3.39919	0.000675862	0.00166679
MGC27382	33.3933	-1.30553	0.21032	-6.20736	5.38811e-10	2.96189e-09						hsa-mir-581	0.729644	1.62319	0.300541	5.40089	6.63103e-08	3.06335e-07
MGC32805	135.286	-0.508973	0.243642	-2.08902	0.0367063	0.0558316						hsa-mir-589	101.103	1.55884	0.109568	14.2271	6.21759e-46	4.07874e-44
MIAT	62.7528	0.935112	0.252525	3.70306	0.000213018	0.000508216						hsa-mir-615	0.543062	1.96087	0.932273	2.10332	0.035438	0.0613385
MID1IP1-AS1	15.3887	0.720991	0.200945	3.58799	0.000333232	0.000765862						hsa-mir-618	5.76569	0.720659	0.201189	3.582	0.000340977	0.000909272
MIR100HG	25.6158	-0.895077	0.251472	-3.55935	0.000371773	0.000842089						hsa-mir-621	0.269753	-1.65549	0.38402	-4.31096	1.62544e-05	5.44026e-05
MIR17HG	36.9204	0.900251	0.207381	4.34106	1.418e-05	4.16536e-05						hsa-mir-625	64.3038	0.794633	0.162338	4.89494	9.83349e-07	3.75045e-06
MIR181A2HG	6.19488	1.06758	0.281345	3.79457	0.000147897	0.000366271						hsa-mir-627	1.73772	-0.631467	0.133113	-4.74384	2.09708e-06	7.55871e-06
MIR210HG	127.293	0.676871	0.210698	3.21252	0.00131575	0.0027363						hsa-mir-642a	1.8394	0.870089	0.303404	2.86776	0.0041339	0.00894996
MIR22HG	522.136	-0.858752	0.138869	-6.18389	6.25394e-10	3.37856e-09						hsa-mir-643	0.928892	1.51655	0.297377	5.09976	3.40086e-07	1.36869e-06
MIR497HG	38.5879	-0.505322	0.183825	-2.74894	0.0059789	0.0108707						hsa-mir-6502	0.219431	-1.00336	0.380764	-2.63512	0.00841075	0.0168215
MIR503HG	38.5205	-1.01391	0.174463	-5.81159	6.18812e-09	3.0139e-08						hsa-mir-6503	0.418099	-1.40032	0.233905	-5.98671	2.14129e-09	1.17057e-08
MIR600HG	96.5384	1.23251	0.166011	7.42429	1.13387e-13	1.03479e-12						hsa-mir-6514	0.268052	0.815603	0.357533	2.2812	0.0225368	0.0408402
MIR646HG	16.1566	1.02369	0.329155	3.11004	0.00187059	0.00377329						hsa-mir-6516	0.552722	1.51016	0.303968	4.96817	6.75883e-07	2.62355e-06
MIR99AHG	150.804	-1.13817	0.184152	-6.18057	6.38725e-10	3.43087e-09						hsa-mir-652	21.2792	0.631152	0.138531	4.55605	5.21243e-06	1.81881e-05
MIS18A-AS1	3.57367	1.44223	0.251854	5.72648	1.02538e-08	4.91764e-08						hsa-mir-653	10.648	1.20821	0.232868	5.1884	2.12107e-07	8.80649e-07
MKLN1-AS	55.5271	0.686848	0.14854	4.62398	3.76445e-06	1.19952e-05						hsa-mir-655	4.43245	1.1326	0.338469	3.34624	0.000819143	0.00199761
MLIP-AS1	10.5192	0.908848	0.336444	2.70134	0.00690614	0.0123889						hsa-mir-660	87.3401	1.2823	0.117094	10.951	6.57221e-28	1.87451e-26
MORF4L2-AS1	11.5194	1.04728	0.159093	6.58284	4.61552e-11	3.01291e-10						hsa-mir-664a	61.1773	0.915404	0.13791	6.63772	3.18581e-11	2.02902e-10
MYLK-AS1	26.2718	1.92026	0.168256	11.4127	3.61186e-30	2.26343e-28						hsa-mir-665	0.388841	-0.913374	0.443755	-2.05828	0.0395628	0.0674109
MZF1-AS1	77.4207	0.628028	0.118917	5.28121	1.28334e-07	5.24495e-07						hsa-mir-671	5.61363	0.734456	0.105404	6.96802	3.21443e-12	2.21965e-11
NADK2-AS1	14.5278	-0.528358	0.267042	-1.97856	0.0478658	0.0714189						hsa-mir-6715b	2.17566	1.25494	0.341065	3.67948	0.00023371	0.000649634
NARF-IT1	3.84481	0.788589	0.237696	3.31764	0.000907815	0.00194828						hsa-mir-6716	0.309449	0.941895	0.3335	2.82427	0.00473886	0.0100605
NCF1B	25.9514	-0.799528	0.209748	-3.81186	0.000137926	0.000345735						hsa-mir-6755	1.16837	0.918412	0.243551	3.77092	0.000162649	0.000463904
NDUFB2-AS1	25.082	0.603304	0.105935	5.69507	1.23324e-08	5.85479e-08						hsa-mir-6788	0.570692	0.836978	0.304159	2.75178	0.00592728	0.0123047
NFYC-AS1	22.8921	0.583943	0.154132	3.7886	0.000151501	0.000373781						hsa-mir-6802	0.289955	0.772662	0.358701	2.15405	0.0312359	0.0552312
NSUN5P1	317.519	1.29723	0.112918	11.4882	1.51233e-30	1.09353e-28						hsa-mir-6854	0.548915	1.18625	0.32692	3.62857	0.000284993	0.000772543
NSUN5P2	44.4194	1.40805	0.127061	11.0817	1.53881e-28	9.04053e-27						hsa-mir-6875	0.374161	0.772958	0.344436	2.24413	0.0248243	0.0448616
OGFR-AS1	17.6628	-0.858972	0.165123	-5.20201	1.97147e-07	7.85245e-07						hsa-mir-708	10.9766	0.830372	0.289849	2.86484	0.00417221	0.00900318
OGFRP1	18.8303	-0.588347	0.152053	-3.86936	0.00010912	0.000277225						hsa-mir-760	0.720691	1.88309	0.33664	5.5938	2.22155e-08	1.07951e-07
OIP5-AS1	3838.92	-0.51913	0.0887033	-5.85244	4.84426e-09	2.38409e-08						hsa-mir-765	0.351613	1.20412	0.369944	3.25487	0.00113446	0.00267699
OR7E47P	2.23464	-1.21355	0.251492	-4.82542	1.39712e-06	4.81059e-06						hsa-mir-766	16.7785	0.759325	0.142751	5.31924	1.04199e-07	4.61856e-07
PARD6G-AS1	94.4832	0.648274	0.160062	4.05015	5.11838e-05	0.000137465						hsa-mir-767	28.5832	22.2127	0.775269	28.6517	1.52879e-180	1.00289e-177
PAX8-AS1	302.229	0.76744	0.2679	2.86465	0.00417472	0.00778618						hsa-mir-769	19.7643	0.681706	0.0893902	7.62618	2.41814e-14	2.03371e-13
PCAT19	134.617	-0.679877	0.15605	-4.3568	1.3198e-05	3.88905e-05						hsa-mir-7705	0.778919	1.11906	0.299442	3.73717	0.000186106	0.000526231
PCAT6	73.9524	1.39967	0.174376	8.02674	1.00097e-15	1.13362e-14						hsa-mir-7706	2.5211	1.66199	0.209022	7.95127	1.84607e-15	1.73003e-14
PCOLCE-AS1	9.38793	-0.636034	0.209496	-3.03601	0.00239729	0.00473415						hsa-mir-7974	0.281088	1.17128	0.549693	2.13079	0.0331062	0.0579137
PI4KAP1	106.183	0.878947	0.17713	4.96217	6.97098e-07	2.48209e-06						hsa-mir-877	2.09665	1.69691	0.225267	7.53289	4.96291e-14	4.06959e-13
PIK3CD-AS2	25.6388	0.792221	0.297751	2.66069	0.00779814	0.0138046						hsa-mir-887	4.07201	0.632688	0.175669	3.60159	0.000316277	0.000846849
PINK1-AS	120.155	-0.695165	0.106196	-6.54605	5.90776e-11	3.82463e-10						hsa-mir-889	44.7825	1.00529	0.284206	3.5372	0.000404392	0.00106113
PITPNA-AS1	100.665	0.542384	0.124999	4.3391	1.43065e-05	4.18943e-05						hsa-mir-891a	5.52828	4.93367	0.537248	9.18323	4.18356e-20	6.6937e-19
PLCG1-AS1	4.09668	0.796732	0.212659	3.74651	0.000179309	0.000438933						hsa-mir-9-1	342.779	3.32523	0.315109	10.5526	4.93843e-26	1.246e-24
PMS2P3	65.8238	0.859424	0.0960717	8.94565	3.6978e-19	5.89142e-18						hsa-mir-9-2	343.473	3.28521	0.315451	10.4143	2.13305e-25	4.82512e-24
PMS2P4	42.7265	0.591372	0.100469	5.88608	3.95451e-09	1.96679e-08						hsa-mir-9-3	343.876	3.30948	0.315049	10.5046	8.22506e-26	1.92702e-24
PP7080	459.091	1.03952	0.165314	6.28813	3.21316e-10	1.88698e-09						hsa-mir-92a-1	12115.3	0.687783	0.138957	4.94962	7.43568e-07	2.8693e-06
PPP1R26-AS1	33.5394	-0.508434	0.157933	-3.2193	0.00128502	0.00268427						hsa-mir-92a-2	10635.5	0.650103	0.138809	4.68343	2.82108e-06	1.01127e-05
PPP3CB-AS1	129.378	-0.512504	0.0900717	-5.68996	1.27073e-08	5.91328e-08						hsa-mir-92b	18.6932	1.11354	0.209086	5.32573	1.00547e-07	4.48697e-07
PRC1-AS1	3.81873	1.70565	0.266838	6.39208	1.63648e-10	1.00542e-09						hsa-mir-93	6104.47	1.6995	0.115865	14.6679	1.03454e-48	7.54065e-47
PRKAR2A-AS1	56.9607	1.30116	0.144556	9.00104	2.23589e-19	3.68726e-18						hsa-mir-935	1.19015	0.835879	0.301803	2.76961	0.00561228	0.011725
PRKCQ-AS1	34.9973	-0.776111	0.221159	-3.5093	0.000449295	0.00100318						hsa-mir-937	2.68889	1.55629	0.270376	5.75602	8.612e-09	4.37944e-08
PRMT5-AS1	5.92967	0.702365	0.170346	4.12318	3.73682e-05	0.000103312						hsa-mir-939	0.937466	1.50886	0.297427	5.07304	3.91504e-07	1.54715e-06
PRR34-AS1	158.079	1.01675	0.189311	5.37081	7.83844e-08	3.27472e-07						hsa-mir-940	1.67929	0.945457	0.198717	4.7578	1.95718e-06	7.09343e-06
PRR7-AS1	6.50906	2.52357	0.310799	8.11962	4.67655e-16	5.36093e-15						hsa-mir-942	5.49047	0.906393	0.160614	5.6433	1.66823e-08	8.35386e-08
PRRT3-AS1	44.3147	1.06405	0.215228	4.94384	7.65998e-07	2.71712e-06						hsa-mir-944	2.41841	1.58113	0.368673	4.2887	1.79722e-05	5.95442e-05
PRSS30P	9.09404	0.500088	0.253639	1.97165	0.0486494	0.07213						hsa-mir-95	7.48003	0.679066	0.195525	3.47303	0.000514609	0.00131355
PSORS1C3	20.9926	1.67487	0.283848	5.9006	3.62179e-09	1.81304e-08						hsa-mir-96	13.2526	3.83888	0.340051	11.2891	1.48486e-29	5.12667e-28
PTGES2-AS1	7.66619	3.37408	0.339959	9.92498	3.24183e-23	8.46477e-22						hsa-mir-99a	942.549	-0.745591	0.178188	-4.1843	2.86048e-05	9.28948e-05
PTOV1-AS2	62.1586	0.868569	0.133434	6.50938	7.54637e-11	4.79296e-10
PTPRD-AS1	10.962	-1.30272	0.273854	-4.75699	1.96505e-06	6.57349e-06
PTPRG-AS1	10.5055	1.48404	0.273418	5.42773	5.70754e-08	2.46105e-07
PVT1	201.026	2.09786	0.20447	10.26	1.06743e-24	3.45995e-23
PXN-AS1	190.424	0.514159	0.103273	4.97862	6.40394e-07	2.2976e-06
PYY2	11.8275	1.14543	0.212679	5.38573	7.2151e-08	3.06887e-07
RAD51-AS1	69.8371	0.720029	0.107806	6.67895	2.40658e-11	1.63926e-10
RALY-AS1	94.5307	0.609833	0.121113	5.03526	4.77207e-07	1.76604e-06
RAMP2-AS1	45.1325	0.921181	0.25164	3.66071	0.00025152	0.000591071
RASAL2-AS1	23.7537	0.520446	0.140343	3.70839	0.00020858	0.000500167
RASSF8-AS1	184.284	-0.66208	0.145924	-4.53717	5.70141e-06	1.76293e-05
RBM26-AS1	54.1761	-0.619014	0.136692	-4.52853	5.93958e-06	1.83056e-05
RFPL1S	18.6971	1.06403	0.322222	3.30217	0.000959386	0.00205427
RFPL3S	5.69774	0.720785	0.215519	3.34441	0.000824571	0.00178594
RGS5	373.414	1.10383	0.105679	10.4451	1.54368e-25	5.58101e-24
RHPN1-AS1	35.6075	1.2535	0.180925	6.92825	4.26068e-12	3.25613e-11
ROCK1P1	15.5447	1.00248	0.214825	4.66649	3.06389e-06	9.96559e-06
RP9P	101.751	0.600634	0.134036	4.48114	7.42456e-06	2.25132e-05
RUSC1-AS1	223.781	1.61229	0.140044	11.5128	1.13746e-30	8.91013e-29
SAP30L-AS1	6.65933	0.53879	0.160679	3.3532	0.000798827	0.00173417
SAPCD1-AS1	5.42112	0.653935	0.221403	2.95359	0.00314099	0.0060379
SATB2-AS1	9.92159	1.48083	0.250913	5.90177	3.59613e-09	1.81304e-08
SBF2-AS1	119.657	0.765766	0.110953	6.90172	5.13755e-12	3.86344e-11
SEMA3B-AS1	19.313	0.963205	0.23232	4.14602	3.38297e-05	9.40827e-05
SERTAD4-AS1	23.829	2.62664	0.314606	8.34899	6.88516e-17	8.74601e-16
SFTA1P	11.7727	5.17206	0.356686	14.5003	1.2059e-47	3.77849e-45
SGMS1-AS1	170.649	-0.599034	0.0993115	-6.03187	1.62075e-09	8.46389e-09
SH3PXD2A-AS1	3.34298	0.827537	0.257127	3.2184	0.00128909	0.00268679
SH3RF3-AS1	18.6459	0.767513	0.292733	2.62189	0.00874441	0.0152783
SIGLEC17P	12.0387	-0.831941	0.227677	-3.65404	0.000258148	0.000605135
SIGLEC5	2.00932	-1.27336	0.153934	-8.27212	1.31599e-16	1.58594e-15
SLC16A1-AS1	111.231	0.744533	0.132171	5.6331	1.77e-08	8.15587e-08
SLC25A25-AS1	492.015	0.523837	0.159642	3.28131	0.00103325	0.00219244
SLC25A30-AS1	16.5821	0.675402	0.185304	3.64484	0.000267562	0.00062409
SLC6A1-AS1	12.6767	0.92346	0.262603	3.51656	0.000437174	0.000980773
SMIM2-AS1	155.88	-0.891182	0.208724	-4.26967	1.95758e-05	5.62729e-05
SNAP25-AS1	96.4162	1.11327	0.289735	3.84238	0.000121845	0.000307888
SNHG1	871.354	1.33892	0.121254	11.0423	2.3891e-28	1.32103e-26
SNHG10	117.86	0.803595	0.112462	7.14549	8.96756e-13	7.45974e-12
SNHG11	599.239	0.713354	0.125316	5.69244	1.25237e-08	5.88616e-08
SNHG12	239.555	1.03047	0.129823	7.9375	2.06292e-15	2.28135e-14
SNHG14	906.92	0.634014	0.228821	2.77079	0.00559206	0.0102739
SNHG18	96.7227	-0.994986	0.236717	-4.20327	2.63086e-05	7.44881e-05
SNHG20	156.501	0.888524	0.0986172	9.00983	2.06385e-19	3.46431e-18
SNHG21	26.6416	0.787109	0.125703	6.26168	3.80845e-10	2.15659e-09
SNHG3	507.699	1.4212	0.163139	8.71154	2.99783e-18	4.40307e-17
SNHG4	31.7239	2.19274	0.230005	9.53345	1.52137e-21	3.25021e-20
SNHG6	2361.38	1.09698	0.160537	6.83323	8.30253e-12	6.04991e-11
SNHG7	1128.04	1.32528	0.142437	9.30436	1.34796e-20	2.53417e-19
SNHG9	228.853	0.699341	0.18063	3.87169	0.000108085	0.000275339
SOCS2-AS1	91.1419	-1.38155	0.204151	-6.76732	1.31186e-11	9.27182e-11
SORD2P	517.542	-1.19759	0.242814	-4.93214	8.13349e-07	2.87424e-06
SOX9-AS1	314.583	1.58651	0.253771	6.25172	4.05961e-10	2.25801e-09
SPATA13	69.011	-0.70504	0.130251	-5.41292	6.20067e-08	2.66148e-07
SRRM2-AS1	57.796	0.733628	0.134172	5.46781	4.55632e-08	2.00137e-07
ST3GAL5-AS1	3.41706	-0.588009	0.191865	-3.0647	0.00217889	0.00434853
ST3GAL6-AS1	22.6844	-0.95386	0.163769	-5.82441	5.73145e-09	2.80602e-08
ST7-OT4	3.5349	1.1203	0.275567	4.06544	4.79416e-05	0.000129497
ST8SIA6-AS1	158.146	5.42711	0.39871	13.6117	3.413e-42	5.34703e-40
STAG3L4	221.483	0.577587	0.115394	5.00534	5.57646e-07	2.03174e-06
STAG3L5P	158.665	0.896123	0.143066	6.26369	3.75982e-10	2.15502e-09
STARD13-AS	6.44387	-0.610099	0.162452	-3.75556	0.000172952	0.000424478
STAU2-AS1	7.19499	2.24806	0.274897	8.17781	2.89039e-16	3.35428e-15
STEAP3-AS1	8.59233	-1.64544	0.213648	-7.70164	1.34327e-14	1.40297e-13
STK24-AS1	11.3511	1.50682	0.191602	7.86434	3.7106e-15	3.9636e-14
STRCP1	10.0978	1.64056	0.276433	5.93475	2.94287e-09	1.4953e-08
STXBP5-AS1	17.9919	0.833419	0.222928	3.73851	0.000185111	0.000450258
SUCLA2-AS1	9.38733	-0.553173	0.141936	-3.89736	9.72479e-05	0.000249762
TBX2-AS1	37.1087	1.27722	0.224349	5.693	1.24828e-08	5.88616e-08
TEX41	87.8381	2.97103	0.312876	9.49587	2.18374e-21	4.56159e-20
TFAP2A-AS1	16.5935	3.80806	0.386038	9.86446	5.9355e-23	1.50794e-21
THRB-AS1	28.9012	-0.572585	0.132801	-4.31158	1.62089e-05	4.70258e-05
THUMPD3-AS1	358.951	0.855938	0.10096	8.47797	2.29149e-17	3.07714e-16
TM4SF1-AS1	10.9911	1.29425	0.240835	5.374	7.7009e-08	3.23163e-07
TM4SF19-AS1	12.1099	1.67496	0.19546	8.56931	1.04103e-17	1.43907e-16
TMC3-AS1	35.7063	-0.763633	0.151743	-5.03242	4.84324e-07	1.77838e-06
TMEM147-AS1	127.928	0.964962	0.116579	8.27731	1.25994e-16	1.55835e-15
TMEM191A	122.737	0.510641	0.191522	2.66622	0.00767093	0.0136308
TMEM220-AS1	264.436	-1.62658	0.166776	-9.75307	1.78977e-22	4.20595e-21
TMEM51-AS1	22.5123	0.857192	0.329011	2.60536	0.0091778	0.0158879
TMPO-AS1	150.227	1.4128	0.147364	9.58711	9.0584e-22	1.98021e-20
TPRG1-AS1	214.742	-0.64861	0.254052	-2.55306	0.0106783	0.0181511
TPTEP1	17.0967	-1.43575	0.277519	-5.17352	2.2973e-07	8.99778e-07
TRAM2-AS1	365.327	-0.800388	0.122286	-6.54523	5.94039e-11	3.82463e-10
TRIM16L	1077.07	2.21027	0.249764	8.84946	8.79476e-19	1.35526e-17
TRPC2	5.32644	-0.90302	0.19633	-4.59949	4.23516e-06	1.34042e-05
TSC22D1-AS1	5.69798	0.57679	0.236039	2.44362	0.0145406	0.0241915
TSPEAR-AS1	83.1793	1.90066	0.27103	7.01273	2.3371e-12	1.86175e-11
TSPEAR-AS2	105.939	2.45481	0.289992	8.46509	2.55945e-17	3.34151e-16
TYMSOS	116.233	1.00214	0.181124	5.53292	3.14945e-08	1.40975e-07
UBBP4	318.834	-0.661873	0.105506	-6.27331	3.53458e-10	2.05093e-09
UBE2Q1-AS1	3.43487	1.14079	0.258336	4.41593	1.00577e-05	3.00133e-05
UBE2Q2P2	22.4506	0.64955	0.145368	4.46831	7.88416e-06	2.37536e-05
UBOX5-AS1	6.12866	0.601985	0.169127	3.55937	0.00037175	0.000842089
UCA1	4.2496	-1.26563	0.324269	-3.90303	9.4997e-05	0.000245322
UCKL1-AS1	12.0671	1.14778	0.20448	5.61317	1.98652e-08	9.10893e-08
UGDH-AS1	83.0446	-0.68016	0.116054	-5.8607	4.60921e-09	2.28034e-08
USP2-AS1	70.1083	1.01234	0.234537	4.31634	1.58635e-05	4.63095e-05
USP30-AS1	178.503	-0.626632	0.197936	-3.16583	0.00154644	0.00316644
VAC14-AS1	55.0696	2.08126	0.282421	7.36934	1.71474e-13	1.54986e-12
VLDLR-AS1	6.10831	0.645003	0.309932	2.08111	0.0374238	0.0567393
VPS9D1-AS1	59.0962	0.64044	0.213677	2.99724	0.00272439	0.00534639
WDFY3-AS2	39.4508	-1.19546	0.183154	-6.52705	6.70764e-11	4.28924e-10
WEE2-AS1	45.3862	-0.590976	0.132839	-4.4488	8.63532e-06	2.5851e-05
WNT5A-AS1	12.312	0.707894	0.29943	2.36414	0.0180718	0.0293902
YEATS2-AS1	11.0713	0.894126	0.178982	4.99562	5.86456e-07	2.12026e-06
ZBED3-AS1	38.3417	0.712525	0.175853	4.05183	5.08193e-05	0.000136877
ZEB1-AS1	124.226	0.618092	0.104133	5.93561	2.92754e-09	1.4953e-08
ZFAS1	1830.47	0.73428	0.143245	5.12603	2.95918e-07	1.13074e-06
ZFPM2-AS1	124.484	3.87857	0.359457	10.7901	3.83486e-27	2.00265e-25
ZMIZ1-AS1	40.8901	1.6042	0.208458	7.69557	1.40869e-14	1.45513e-13
ZNF252P-AS1	13.9309	1.9064	0.188892	10.0926	5.9593e-24	1.75054e-22
ZNF295-AS1	12.2881	-1.1211	0.283769	-3.95077	7.79002e-05	0.000203973
ZNF300P1	35.4474	1.46025	0.299733	4.87184	1.10561e-06	3.86283e-06
ZNF32-AS1	3.70495	0.953697	0.228796	4.16833	3.06841e-05	8.63565e-05
ZNF32-AS2	9.8868	0.943343	0.192475	4.90111	9.52974e-07	3.35504e-06
ZNF337-AS1	99.3173	0.781069	0.106307	7.34727	2.02291e-13	1.81098e-12
ZNF350-AS1	3.50344	1.10671	0.273879	4.04087	5.32539e-05	0.000142212
ZNF436-AS1	52.326	0.583051	0.117193	4.97513	6.52049e-07	2.33052e-06
ZNF503-AS1	14.7079	-0.821946	0.205974	-3.99054	6.5922e-05	0.000174064
ZNF528-AS1	62.8118	0.728975	0.199755	3.64935	0.00026291	0.000614764
ZNF529-AS1	68.9003	0.721702	0.115317	6.25841	3.88928e-10	2.18918e-09
ZNF571-AS1	9.88868	1.08024	0.241491	4.4732	7.70561e-06	2.32903e-05
ZNF767P	197.686	0.795279	0.0905961	8.7783	1.65967e-18	2.51628e-17
ZNF781	34.5178	1.29346	0.240533	5.37748	7.55344e-08	3.18396e-07
ZNF790-AS1	22.6381	0.812486	0.21546	3.77094	0.000162636	0.000400203
ZNF793-AS1	26.8053	1.4619	0.278273	5.25346	1.49269e-07	6.04799e-07
