# Supplementary material for: Clinical potential and experimental validation of prognostic genes in hepatocellular carcinoma revealed by risk modeling utilizing single cell and transcriptome constructs
Source: Front Immunol. 2025 Apr 4;16:1541252. doi: 10.3389/fimmu.2025.1541252 (PMC12006083; doi:10.3389/fimmu.2025.1541252)
Supplement: Supplementary file 1 [file DataSheet1.zip › supplementary Table 13.xlsx]

## Sheet: Sheet1
mRNA	miRNA	clipExpNum
CDT1	hsa-mir-665	1
CDT1	hsa-mir-326	7
KIF23	hsa-mir-326	17
MCM10	hsa-mir-326	3
MCM10	hsa-mir-665	4
