# Supplementary material for: Clinical potential and experimental validation of prognostic genes in hepatocellular carcinoma revealed by risk modeling utilizing single cell and transcriptome constructs
Source: Front Immunol. 2025 Apr 4;16:1541252. doi: 10.3389/fimmu.2025.1541252 (PMC12006083; doi:10.3389/fimmu.2025.1541252)
Supplement: Supplementary file 1 [file DataSheet1.zip › supplementary Table 14.xlsx]

## Sheet: Sheet1
ID	Accession	Target	TargetID	Experiment	Literature	Tissue
hsa-mir-665	MIMAT0004952	CRNDE	643911	CLIP-Seq	24297251	Unspecified
hsa-mir-665	MIMAT0004952	DGCR11	25786	CLIP-Seq	24297251	Unspecified
hsa-mir-665	MIMAT0004952	EXTL3-AS1	101929402	CLIP-Seq	24297251	Unspecified
hsa-mir-665	MIMAT0004952	FBXL19-AS1	283932	CLIP-Seq	24297251	Unspecified
hsa-mir-665	MIMAT0004952	FIRRE	286467	CLIP-Seq	24297251	Unspecified
hsa-mir-665	MIMAT0004952	GUSBP11	91316	CLIP-Seq	24297251	Unspecified
hsa-mir-326	MIMAT0000756	HAGLR	401022	CLIP-Seq	24297251	Unspecified
hsa-mir-665	MIMAT0004952	HAGLR	401022	CLIP-Seq	24297251	Unspecified
hsa-mir-326	MIMAT0000756	KCNQ1OT1	10984	CLIP-Seq	24297251	Unspecified
hsa-mir-665	MIMAT0004952	KCNQ1OT1	10984	CLIP-Seq	24297251	Unspecified
hsa-mir-665	MIMAT0004952	LINC00205	642852	CLIP-Seq	24297251	Unspecified
hsa-mir-665	MIMAT0004952	LINC00664	400680	CLIP-Seq	24297251	Unspecified
hsa-mir-665	MIMAT0004952	LINC00665	100506930	CLIP-Seq	24297251	Unspecified
hsa-mir-326	MIMAT0000756	LINC00896	150197	CLIP-Seq	24297251	Unspecified
hsa-mir-326	MIMAT0000756	LINC00921	283876	CLIP-Seq	24297251	Unspecified
hsa-mir-665	MIMAT0004952	LINC01089	338799	CLIP-Seq	24297251	Unspecified
hsa-mir-326	MIMAT0000756	LINC01126	100129726	CLIP-Seq	24297251	Unspecified
hsa-mir-665	MIMAT0004952	LINC01359	101927084	CLIP-Seq	24297251	Unspecified
hsa-mir-665	MIMAT0004952	LINC01535	101927667	CLIP-Seq	24297251	Unspecified
hsa-mir-665	MIMAT0004952	LINC01572	101927957	CLIP-Seq	24297251	Unspecified
hsa-mir-326	MIMAT0000756	MEG3	55384	CLIP-Seq	24297251	Unspecified
hsa-mir-665	MIMAT0004952	MEG3	55384	CLIP-Seq	24297251	Unspecified
hsa-mir-665	MIMAT0004952	MIAT	440823	CLIP-Seq	24297251	Unspecified
hsa-mir-326	MIMAT0000756	MIR600HG	81571	CLIP-Seq	24297251	Unspecified
hsa-mir-665	MIMAT0004952	MIR600HG	81571	CLIP-Seq	24297251	Unspecified
hsa-mir-326	MIMAT0000756	MZF1-AS1	100131691	CLIP-Seq	24297251	Unspecified
hsa-mir-665	MIMAT0004952	MZF1-AS1	100131691	CLIP-Seq	24297251	Unspecified
hsa-mir-665	MIMAT0004952	PARD6G-AS1	100130522	CLIP-Seq	24297251	Unspecified
hsa-mir-665	MIMAT0004952	PAX8-AS1	654433	CLIP-Seq	24297251	Unspecified
hsa-mir-326	MIMAT0000756	PCAT6	100506696	CLIP-Seq	24297251	Unspecified
hsa-mir-665	MIMAT0004952	PTPRG-AS1	100506994	CLIP-Seq	24297251	Unspecified
hsa-mir-665	MIMAT0004952	RHPN1-AS1	78998	CLIP-Seq	24297251	Unspecified
hsa-mir-326	MIMAT0000756	RUSC1-AS1	284618	CLIP-Seq	24297251	Unspecified
hsa-mir-326	MIMAT0000756	SNHG1	23642	CLIP-Seq	24297251	Unspecified
hsa-mir-665	MIMAT0004952	SNHG11	128439	CLIP-Seq	24297251	Unspecified
hsa-mir-326	MIMAT0000756	SNHG12	85028	CLIP-Seq	24297251	Unspecified
hsa-mir-326	MIMAT0000756	SNHG14	104472715	CLIP-Seq	24297251	Unspecified
hsa-mir-326	MIMAT0000756	SNHG3	8420	CLIP-Seq	24297251	Unspecified
hsa-mir-665	MIMAT0004952	SNHG4	724102	CLIP-Seq	24297251	Unspecified
hsa-mir-326	MIMAT0000756	SNHG9	735301	CLIP-Seq	24297251	Unspecified
hsa-mir-665	MIMAT0004952	THUMPD3-AS1	440944	CLIP-Seq	24297251	Unspecified
hsa-mir-326	MIMAT0000756	TMEM147-AS1	100506469	CLIP-Seq	24297251	Unspecified
hsa-mir-665	MIMAT0004952	TSPEAR-AS2	114043	CLIP-Seq	24297251	Unspecified
hsa-mir-665	MIMAT0004952	VLDLR-AS1	401491	CLIP-Seq	24297251	Unspecified
hsa-mir-665	MIMAT0004952	ZNF337-AS1	102724826	CLIP-Seq	24297251	Unspecified
