# Supplementary material for: Clinical potential and experimental validation of prognostic genes in hepatocellular carcinoma revealed by risk modeling utilizing single cell and transcriptome constructs
Source: Front Immunol. 2025 Apr 4;16:1541252. doi: 10.3389/fimmu.2025.1541252 (PMC12006083; doi:10.3389/fimmu.2025.1541252)
Supplement: Supplementary file 1 [file DataSheet1.zip › supplementary Table 15.xlsx]

## Sheet: 04cellchat_case_Net
case
	T	Hepatocyte	Macrophage	Endothelial	B	Fibroblast
T	0.237477	0.0403488	0.303448	0.128907	0.0741219	0.0712537
Hepatocyte	0.338464	0.256824	0.402108	0.353571	0.154388	0.275188
Macrophage	0.289707	0.027572	0.619361	0.270206	0.0964209	0.105167
Endothelial	0.574636	0.303968	0.69691	0.611002	0.349121	0.43944
B	0.112896	0.00653533	0.216257	0.0630166	0.0012816	0.0186816
Fibroblast	0.833656	0.559813	0.820594	0.669126	0.337065	0.79343
normal
	T	Hepatocyte	Macrophage	Endothelial	B	Fibroblast
T	0.517787	0.00225078	0.178613	0.293104	0.0376496	0.0506681
Hepatocyte	0.36833	0.0912165	0.379281	0.234536	0.177169	0.0506886
Macrophage	0.356921	0.0255787	0.484574	0.628286	0.0890554	0.0169145
Endothelial	0.797575	0.179422	0.62406	0.470453	0.366077	0.216962
B	0.264529	0.00127208	0.241796	0.269511	0.00741417	0
Fibroblast	0.715343	0.32193	0.675606	0.320811	0.377887	0.301009
