# Supplementary material for: Clinical potential and experimental validation of prognostic genes in hepatocellular carcinoma revealed by risk modeling utilizing single cell and transcriptome constructs
Source: Front Immunol. 2025 Apr 4;16:1541252. doi: 10.3389/fimmu.2025.1541252 (PMC12006083; doi:10.3389/fimmu.2025.1541252)
Supplement: Supplementary file 1 [file DataSheet1.zip › supplementary Table 16.xlsx]

## Sheet: 01cellchat_case_net_siging
case															normal
source	target	ligand	receptor	prob	pval	interaction_name	interaction_name_2	pathway_name	annotation	evidence					source	target	ligand	receptor	prob	pval	interaction_name	interaction_name_2	pathway_name	annotation	evidence
Hepatocyte	Endothelial	GDF15	TGFBR2	0.00573299	0	GDF15_TGFBR2	GDF15 - TGFBR2	GDF	Secreted Signaling	KEGG: hsa04350					Hepatocyte	Endothelial	VEGFA	FLT1	0.00399764	0	VEGFA_VEGFR1	VEGFA - VEGFR1	VEGF	Secreted Signaling	KEGG: hsa04370; PMID: 16633338
Macrophage	Hepatocyte	AREG	EGFR	0.000392622	0	AREG_EGFR	AREG - EGFR	EGF	Secreted Signaling	KEGG: hsa04012					Macrophage	Endothelial	VEGFA	FLT1	0.0072271	0	VEGFA_VEGFR1	VEGFA - VEGFR1	VEGF	Secreted Signaling	KEGG: hsa04370; PMID: 16633338
B	Hepatocyte	AREG	EGFR	0.000336553	0	AREG_EGFR	AREG - EGFR	EGF	Secreted Signaling	KEGG: hsa04012					Hepatocyte	Endothelial	VEGFA	KDR	0.00125143	0	VEGFA_VEGFR2	VEGFA - VEGFR2	VEGF	Secreted Signaling	KEGG: hsa04370; PMID: 16633338
Endothelial	Hepatocyte	HBEGF	EGFR	0.000321916	0	HBEGF_EGFR	HBEGF - EGFR	EGF	Secreted Signaling	KEGG: hsa04012					Macrophage	Endothelial	VEGFA	KDR	0.00226744	0	VEGFA_VEGFR2	VEGFA - VEGFR2	VEGF	Secreted Signaling	KEGG: hsa04370; PMID: 16633338
Fibroblast	Fibroblast	PDGFA	PDGFRB	0.00187434	0	PDGFA_PDGFRB	PDGFA - PDGFRB	PDGF	Secreted Signaling	PMID: 15207812					Fibroblast	Endothelial	PGF	FLT1	0.0123347	0	PGF_VEGFR1	PGF - VEGFR1	VEGF	Secreted Signaling	KEGG: hsa04370; PMID: 16633338
Endothelial	Fibroblast	PDGFB	PDGFRB	0.000502907	0	PDGFB_PDGFRB	PDGFB - PDGFRB	PDGF	Secreted Signaling	PMID: 15207812					Hepatocyte	Endothelial	VEGFA	FLT1_KDR	0.0023248	0	VEGFA_VEGFR1R2	VEGFA - VEGFR1R2	VEGF	Secreted Signaling	PMID: 16633338
Endothelial	Fibroblast	PDGFD	PDGFRB	0.00198571	0	PDGFD_PDGFRB	PDGFD - PDGFRB	PDGF	Secreted Signaling	PMID: 15207812					Macrophage	Endothelial	VEGFA	FLT1_KDR	0.00420858	0	VEGFA_VEGFR1R2	VEGFA - VEGFR1R2	VEGF	Secreted Signaling	PMID: 16633338
Hepatocyte	Endothelial	VEGFA	FLT1	0.0030201	0	VEGFA_VEGFR1	VEGFA - VEGFR1	VEGF	Secreted Signaling	KEGG: hsa04370; PMID: 16633338					T	Macrophage	CCL5	CCR1	0.0228117	0	CCL5_CCR1	CCL5 - CCR1	CCL	Secreted Signaling	KEGG: hsa04060
Macrophage	Endothelial	VEGFA	FLT1	0.00618324	0	VEGFA_VEGFR1	VEGFA - VEGFR1	VEGF	Secreted Signaling	KEGG: hsa04370; PMID: 16633338					Hepatocyte	Macrophage	CCL5	CCR1	0.0012232	0	CCL5_CCR1	CCL5 - CCR1	CCL	Secreted Signaling	KEGG: hsa04060
Hepatocyte	Endothelial	VEGFA	KDR	0.000894823	0	VEGFA_VEGFR2	VEGFA - VEGFR2	VEGF	Secreted Signaling	KEGG: hsa04370; PMID: 16633338					Macrophage	Macrophage	CCL5	CCR1	0.00191366	0	CCL5_CCR1	CCL5 - CCR1	CCL	Secreted Signaling	KEGG: hsa04060
Macrophage	Endothelial	VEGFA	KDR	0.00183613	0	VEGFA_VEGFR2	VEGFA - VEGFR2	VEGF	Secreted Signaling	KEGG: hsa04370; PMID: 16633338					Endothelial	Macrophage	CCL5	CCR1	0.00208856	0	CCL5_CCR1	CCL5 - CCR1	CCL	Secreted Signaling	KEGG: hsa04060
Endothelial	Endothelial	PGF	FLT1	0.00160742	0	PGF_VEGFR1	PGF - VEGFR1	VEGF	Secreted Signaling	KEGG: hsa04370; PMID: 16633338					B	Macrophage	CCL5	CCR1	0.00291815	0	CCL5_CCR1	CCL5 - CCR1	CCL	Secreted Signaling	KEGG: hsa04060
Fibroblast	Endothelial	PGF	FLT1	0.024395	0	PGF_VEGFR1	PGF - VEGFR1	VEGF	Secreted Signaling	KEGG: hsa04370; PMID: 16633338					Fibroblast	Macrophage	CCL5	CCR1	0.00233654	0	CCL5_CCR1	CCL5 - CCR1	CCL	Secreted Signaling	KEGG: hsa04060
Hepatocyte	Endothelial	VEGFA	FLT1_KDR	0.00172419	0	VEGFA_VEGFR1R2	VEGFA - VEGFR1R2	VEGF	Secreted Signaling	PMID: 16633338					T	Macrophage	CCL3	CCR1	0.00319498	0	CCL3_CCR1	CCL3 - CCR1	CCL	Secreted Signaling	KEGG: hsa04060
Macrophage	Endothelial	VEGFA	FLT1_KDR	0.00353486	0	VEGFA_VEGFR1R2	VEGFA - VEGFR1R2	VEGF	Secreted Signaling	PMID: 16633338					Hepatocyte	Macrophage	CCL3	CCR1	0.0042179	0	CCL3_CCR1	CCL3 - CCR1	CCL	Secreted Signaling	KEGG: hsa04060
T	Macrophage	CCL5	CCR1	0.00527319	0	CCL5_CCR1	CCL5 - CCR1	CCL	Secreted Signaling	KEGG: hsa04060					Macrophage	Macrophage	CCL3	CCR1	0.0177046	0	CCL3_CCR1	CCL3 - CCR1	CCL	Secreted Signaling	KEGG: hsa04060
Macrophage	Macrophage	CCL5	CCR1	0.000586748	0	CCL5_CCR1	CCL5 - CCR1	CCL	Secreted Signaling	KEGG: hsa04060					Endothelial	Macrophage	CCL3	CCR1	0.00224248	0	CCL3_CCR1	CCL3 - CCR1	CCL	Secreted Signaling	KEGG: hsa04060
Endothelial	Macrophage	CCL5	CCR1	0.000382357	0	CCL5_CCR1	CCL5 - CCR1	CCL	Secreted Signaling	KEGG: hsa04060					B	Macrophage	CCL3	CCR1	0.002152	0	CCL3_CCR1	CCL3 - CCR1	CCL	Secreted Signaling	KEGG: hsa04060
B	Macrophage	CCL5	CCR1	0.000366176	0	CCL5_CCR1	CCL5 - CCR1	CCL	Secreted Signaling	KEGG: hsa04060					Fibroblast	Macrophage	CCL3	CCR1	0.00215382	0	CCL3_CCR1	CCL3 - CCR1	CCL	Secreted Signaling	KEGG: hsa04060
T	Macrophage	CCL3	CCR1	0.00116168	0	CCL3_CCR1	CCL3 - CCR1	CCL	Secreted Signaling	KEGG: hsa04060					Hepatocyte	Macrophage	CCL3L3	CCR1	0.000783879	0	CCL3L3_CCR1	CCL3L3 - CCR1	CCL	Secreted Signaling	KEGG: hsa04060
Hepatocyte	Macrophage	CCL3	CCR1	0.000573433	0	CCL3_CCR1	CCL3 - CCR1	CCL	Secreted Signaling	KEGG: hsa04060					Macrophage	Macrophage	CCL3L3	CCR1	0.00887836	0	CCL3L3_CCR1	CCL3L3 - CCR1	CCL	Secreted Signaling	KEGG: hsa04060
Macrophage	Macrophage	CCL3	CCR1	0.0081383	0	CCL3_CCR1	CCL3 - CCR1	CCL	Secreted Signaling	KEGG: hsa04060					Endothelial	Macrophage	CCL14	CCR1	0.0108537	0	CCL14_CCR1	CCL14 - CCR1	CCL	Secreted Signaling	KEGG: hsa04060
Endothelial	Macrophage	CCL3	CCR1	0.000779571	0	CCL3_CCR1	CCL3 - CCR1	CCL	Secreted Signaling	KEGG: hsa04060					Hepatocyte	Macrophage	CCL16	CCR1	0.00144342	0	CCL16_CCR1	CCL16 - CCR1	CCL	Secreted Signaling	KEGG: hsa04060
B	Macrophage	CCL3	CCR1	0.000334908	0	CCL3_CCR1	CCL3 - CCR1	CCL	Secreted Signaling	KEGG: hsa04060					Endothelial	Macrophage	CCL23	CCR1	0.00119223	0	CCL23_CCR1	CCL23 - CCR1	CCL	Secreted Signaling	KEGG: hsa04060
Fibroblast	Macrophage	CCL3	CCR1	0.000800677	0	CCL3_CCR1	CCL3 - CCR1	CCL	Secreted Signaling	KEGG: hsa04060					Macrophage	T	CXCL12	CXCR4	0.0584281	0	CXCL12_CXCR4	CXCL12 - CXCR4	CXCL	Secreted Signaling	KEGG: hsa04060
Hepatocyte	Macrophage	CCL3L3	CCR1	0.000320133	0	CCL3L3_CCR1	CCL3L3 - CCR1	CCL	Secreted Signaling	KEGG: hsa04060					Fibroblast	T	CXCL12	CXCR4	0.0779131	0	CXCL12_CXCR4	CXCL12 - CXCR4	CXCL	Secreted Signaling	KEGG: hsa04060
Macrophage	Macrophage	CCL3L3	CCR1	0.00530959	0	CCL3L3_CCR1	CCL3L3 - CCR1	CCL	Secreted Signaling	KEGG: hsa04060					Macrophage	Hepatocyte	CXCL12	CXCR4	0.0120637	0	CXCL12_CXCR4	CXCL12 - CXCR4	CXCL	Secreted Signaling	KEGG: hsa04060
Endothelial	Macrophage	CCL3L3	CCR1	0.000507815	0	CCL3L3_CCR1	CCL3L3 - CCR1	CCL	Secreted Signaling	KEGG: hsa04060					Fibroblast	Hepatocyte	CXCL12	CXCR4	0.0163553	0	CXCL12_CXCR4	CXCL12 - CXCR4	CXCL	Secreted Signaling	KEGG: hsa04060
Fibroblast	Macrophage	CCL3L3	CCR1	0.000424353	0	CCL3L3_CCR1	CCL3L3 - CCR1	CCL	Secreted Signaling	KEGG: hsa04060					Macrophage	Macrophage	CXCL12	CXCR4	0.0342527	0	CXCL12_CXCR4	CXCL12 - CXCR4	CXCL	Secreted Signaling	KEGG: hsa04060
Endothelial	Macrophage	CCL14	CCR1	0.00069271	0	CCL14_CCR1	CCL14 - CCR1	CCL	Secreted Signaling	KEGG: hsa04060					Fibroblast	Macrophage	CXCL12	CXCR4	0.0460699	0	CXCL12_CXCR4	CXCL12 - CXCR4	CXCL	Secreted Signaling	KEGG: hsa04060
Hepatocyte	Macrophage	CCL15	CCR1	0.00162782	0	CCL15_CCR1	CCL15 - CCR1	CCL	Secreted Signaling	KEGG: hsa04060					Macrophage	Endothelial	CXCL12	CXCR4	0.0150374	0	CXCL12_CXCR4	CXCL12 - CXCR4	CXCL	Secreted Signaling	KEGG: hsa04060
Hepatocyte	Macrophage	CCL16	CCR1	0.00144606	0	CCL16_CCR1	CCL16 - CCR1	CCL	Secreted Signaling	KEGG: hsa04060					Fibroblast	Endothelial	CXCL12	CXCR4	0.0203652	0	CXCL12_CXCR4	CXCL12 - CXCR4	CXCL	Secreted Signaling	KEGG: hsa04060
Macrophage	T	CXCL12	CXCR4	0.00982728	0	CXCL12_CXCR4	CXCL12 - CXCR4	CXCL	Secreted Signaling	KEGG: hsa04060					Macrophage	B	CXCL12	CXCR4	0.0487238	0	CXCL12_CXCR4	CXCL12 - CXCR4	CXCL	Secreted Signaling	KEGG: hsa04060
Endothelial	T	CXCL12	CXCR4	0.0139545	0	CXCL12_CXCR4	CXCL12 - CXCR4	CXCL	Secreted Signaling	KEGG: hsa04060					Fibroblast	B	CXCL12	CXCR4	0.0651966	0	CXCL12_CXCR4	CXCL12 - CXCR4	CXCL	Secreted Signaling	KEGG: hsa04060
Macrophage	Hepatocyte	CXCL12	CXCR4	0.00028931	0	CXCL12_CXCR4	CXCL12 - CXCR4	CXCL	Secreted Signaling	KEGG: hsa04060					Macrophage	Fibroblast	CXCL12	CXCR4	0.0138548	0	CXCL12_CXCR4	CXCL12 - CXCR4	CXCL	Secreted Signaling	KEGG: hsa04060
Endothelial	Hepatocyte	CXCL12	CXCR4	0.000412483	0	CXCL12_CXCR4	CXCL12 - CXCR4	CXCL	Secreted Signaling	KEGG: hsa04060					Fibroblast	Fibroblast	CXCL12	CXCR4	0.0187716	0	CXCL12_CXCR4	CXCL12 - CXCR4	CXCL	Secreted Signaling	KEGG: hsa04060
Macrophage	Macrophage	CXCL12	CXCR4	0.00485055	0	CXCL12_CXCR4	CXCL12 - CXCR4	CXCL	Secreted Signaling	KEGG: hsa04060					Macrophage	T	CXCL16	CXCR6	0.00962527	0	CXCL16_CXCR6	CXCL16 - CXCR6	CXCL	Secreted Signaling	KEGG: hsa04060
Endothelial	Macrophage	CXCL12	CXCR4	0.00690225	0	CXCL12_CXCR4	CXCL12 - CXCR4	CXCL	Secreted Signaling	KEGG: hsa04060					Endothelial	T	CXCL16	CXCR6	0.00434424	0	CXCL16_CXCR6	CXCL16 - CXCR6	CXCL	Secreted Signaling	KEGG: hsa04060
Macrophage	Endothelial	CXCL12	CXCR4	0.00161247	0	CXCL12_CXCR4	CXCL12 - CXCR4	CXCL	Secreted Signaling	KEGG: hsa04060					Hepatocyte	T	MIF	CD74_CXCR4	0.118433	0	MIF_CD74_CXCR4	MIF - (CD74+CXCR4)	MIF	Secreted Signaling	PMID: 29637711; PMID: 24760155
Endothelial	Endothelial	CXCL12	CXCR4	0.00229768	0	CXCL12_CXCR4	CXCL12 - CXCR4	CXCL	Secreted Signaling	KEGG: hsa04060					Endothelial	T	MIF	CD74_CXCR4	0.122654	0	MIF_CD74_CXCR4	MIF - (CD74+CXCR4)	MIF	Secreted Signaling	PMID: 29637711; PMID: 24760155
Macrophage	B	CXCL12	CXCR4	0.00628452	0	CXCL12_CXCR4	CXCL12 - CXCR4	CXCL	Secreted Signaling	KEGG: hsa04060					Fibroblast	T	MIF	CD74_CXCR4	0.109613	0	MIF_CD74_CXCR4	MIF - (CD74+CXCR4)	MIF	Secreted Signaling	PMID: 29637711; PMID: 24760155
Endothelial	B	CXCL12	CXCR4	0.00893731	0	CXCL12_CXCR4	CXCL12 - CXCR4	CXCL	Secreted Signaling	KEGG: hsa04060					Hepatocyte	Macrophage	MIF	CD74_CXCR4	0.121919	0	MIF_CD74_CXCR4	MIF - (CD74+CXCR4)	MIF	Secreted Signaling	PMID: 29637711; PMID: 24760155
Macrophage	Fibroblast	CXCL12	CXCR4	0.000753334	0	CXCL12_CXCR4	CXCL12 - CXCR4	CXCL	Secreted Signaling	KEGG: hsa04060					Endothelial	Macrophage	MIF	CD74_CXCR4	0.126246	0	MIF_CD74_CXCR4	MIF - (CD74+CXCR4)	MIF	Secreted Signaling	PMID: 29637711; PMID: 24760155
Endothelial	Fibroblast	CXCL12	CXCR4	0.00107385	0	CXCL12_CXCR4	CXCL12 - CXCR4	CXCL	Secreted Signaling	KEGG: hsa04060					Fibroblast	Macrophage	MIF	CD74_CXCR4	0.112872	0	MIF_CD74_CXCR4	MIF - (CD74+CXCR4)	MIF	Secreted Signaling	PMID: 29637711; PMID: 24760155
T	T	MIF	CD74_CXCR4	0.0806912	0	MIF_CD74_CXCR4	MIF - (CD74+CXCR4)	MIF	Secreted Signaling	PMID: 29637711; PMID: 24760155					Hepatocyte	B	MIF	CD74_CXCR4	0.13115	0	MIF_CD74_CXCR4	MIF - (CD74+CXCR4)	MIF	Secreted Signaling	PMID: 29637711; PMID: 24760155
Hepatocyte	T	MIF	CD74_CXCR4	0.101623	0	MIF_CD74_CXCR4	MIF - (CD74+CXCR4)	MIF	Secreted Signaling	PMID: 29637711; PMID: 24760155					Endothelial	B	MIF	CD74_CXCR4	0.135754	0	MIF_CD74_CXCR4	MIF - (CD74+CXCR4)	MIF	Secreted Signaling	PMID: 29637711; PMID: 24760155
Macrophage	T	MIF	CD74_CXCR4	0.0732496	0	MIF_CD74_CXCR4	MIF - (CD74+CXCR4)	MIF	Secreted Signaling	PMID: 29637711; PMID: 24760155					Fibroblast	B	MIF	CD74_CXCR4	0.121513	0	MIF_CD74_CXCR4	MIF - (CD74+CXCR4)	MIF	Secreted Signaling	PMID: 29637711; PMID: 24760155
Endothelial	T	MIF	CD74_CXCR4	0.111836	0	MIF_CD74_CXCR4	MIF - (CD74+CXCR4)	MIF	Secreted Signaling	PMID: 29637711; PMID: 24760155					Hepatocyte	T	MIF	CD74_CD44	0.0693339	0	MIF_CD74_CD44	MIF - (CD74+CD44)	MIF	Secreted Signaling	PMID: 29637711; PMID: 26175090
B	T	MIF	CD74_CXCR4	0.0627792	0	MIF_CD74_CXCR4	MIF - (CD74+CXCR4)	MIF	Secreted Signaling	PMID: 29637711; PMID: 24760155					Endothelial	T	MIF	CD74_CD44	0.0719473	0	MIF_CD74_CD44	MIF - (CD74+CD44)	MIF	Secreted Signaling	PMID: 29637711; PMID: 26175090
Fibroblast	T	MIF	CD74_CXCR4	0.120896	0	MIF_CD74_CXCR4	MIF - (CD74+CXCR4)	MIF	Secreted Signaling	PMID: 29637711; PMID: 24760155					Fibroblast	T	MIF	CD74_CD44	0.0639049	0	MIF_CD74_CD44	MIF - (CD74+CD44)	MIF	Secreted Signaling	PMID: 29637711; PMID: 26175090
T	Macrophage	MIF	CD74_CXCR4	0.0791393	0	MIF_CD74_CXCR4	MIF - (CD74+CXCR4)	MIF	Secreted Signaling	PMID: 29637711; PMID: 24760155					Hepatocyte	Macrophage	MIF	CD74_CD44	0.0912059	0	MIF_CD74_CD44	MIF - (CD74+CD44)	MIF	Secreted Signaling	PMID: 29637711; PMID: 26175090
Hepatocyte	Macrophage	MIF	CD74_CXCR4	0.0997122	0	MIF_CD74_CXCR4	MIF - (CD74+CXCR4)	MIF	Secreted Signaling	PMID: 29637711; PMID: 24760155					Macrophage	Macrophage	MIF	CD74_CD44	0.0622222	0	MIF_CD74_CD44	MIF - (CD74+CD44)	MIF	Secreted Signaling	PMID: 29637711; PMID: 26175090
Macrophage	Macrophage	MIF	CD74_CXCR4	0.0718297	0	MIF_CD74_CXCR4	MIF - (CD74+CXCR4)	MIF	Secreted Signaling	PMID: 29637711; PMID: 24760155					Endothelial	Macrophage	MIF	CD74_CD44	0.09456	0	MIF_CD74_CD44	MIF - (CD74+CD44)	MIF	Secreted Signaling	PMID: 29637711; PMID: 26175090
Endothelial	Macrophage	MIF	CD74_CXCR4	0.109756	0	MIF_CD74_CXCR4	MIF - (CD74+CXCR4)	MIF	Secreted Signaling	PMID: 29637711; PMID: 24760155					B	Macrophage	MIF	CD74_CD44	0.0646639	0	MIF_CD74_CD44	MIF - (CD74+CD44)	MIF	Secreted Signaling	PMID: 29637711; PMID: 26175090
B	Macrophage	MIF	CD74_CXCR4	0.0615487	0	MIF_CD74_CXCR4	MIF - (CD74+CXCR4)	MIF	Secreted Signaling	PMID: 29637711; PMID: 24760155					Fibroblast	Macrophage	MIF	CD74_CD44	0.0842193	0	MIF_CD74_CD44	MIF - (CD74+CD44)	MIF	Secreted Signaling	PMID: 29637711; PMID: 26175090
Fibroblast	Macrophage	MIF	CD74_CXCR4	0.11867	0	MIF_CD74_CXCR4	MIF - (CD74+CXCR4)	MIF	Secreted Signaling	PMID: 29637711; PMID: 24760155					B	Macrophage	IL16	CD4	0.00130411	0	IL16_CD4	IL16 - CD4	IL16	Secreted Signaling	KEGG: hsa04060
T	B	MIF	CD74_CXCR4	0.0706983	0	MIF_CD74_CXCR4	MIF - (CD74+CXCR4)	MIF	Secreted Signaling	PMID: 29637711; PMID: 24760155					B	Endothelial	IL16	CD4	0.00199555	0	IL16_CD4	IL16 - CD4	IL16	Secreted Signaling	KEGG: hsa04060
Hepatocyte	B	MIF	CD74_CXCR4	0.0892897	0	MIF_CD74_CXCR4	MIF - (CD74+CXCR4)	MIF	Secreted Signaling	PMID: 29637711; PMID: 24760155					Macrophage	B	TNFSF13B	TNFRSF13C	0.00988808	0	TNFSF13B_TNFRSF13C	TNFSF13B - TNFRSF13C	BAFF	Secreted Signaling	KEGG: hsa04060
Macrophage	B	MIF	CD74_CXCR4	0.0641141	0	MIF_CD74_CXCR4	MIF - (CD74+CXCR4)	MIF	Secreted Signaling	PMID: 29637711; PMID: 24760155					T	Hepatocyte	NAMPT	INSR	0.00225078	0	NAMPT_INSR	NAMPT - INSR	VISFATIN	Secreted Signaling	PMID: 28490838
Endothelial	B	MIF	CD74_CXCR4	0.0983987	0	MIF_CD74_CXCR4	MIF - (CD74+CXCR4)	MIF	Secreted Signaling	PMID: 29637711; PMID: 24760155					Hepatocyte	Hepatocyte	NAMPT	INSR	0.00481048	0	NAMPT_INSR	NAMPT - INSR	VISFATIN	Secreted Signaling	PMID: 28490838
Fibroblast	B	MIF	CD74_CXCR4	0.106501	0	MIF_CD74_CXCR4	MIF - (CD74+CXCR4)	MIF	Secreted Signaling	PMID: 29637711; PMID: 24760155					Macrophage	Hepatocyte	NAMPT	INSR	0.013515	0	NAMPT_INSR	NAMPT - INSR	VISFATIN	Secreted Signaling	PMID: 28490838
T	T	MIF	CD74_CD44	0.0513874	0	MIF_CD74_CD44	MIF - (CD74+CD44)	MIF	Secreted Signaling	PMID: 29637711; PMID: 26175090					Endothelial	Hepatocyte	NAMPT	INSR	0.00890504	0	NAMPT_INSR	NAMPT - INSR	VISFATIN	Secreted Signaling	PMID: 28490838
Hepatocyte	T	MIF	CD74_CD44	0.0652573	0	MIF_CD74_CD44	MIF - (CD74+CD44)	MIF	Secreted Signaling	PMID: 29637711; PMID: 26175090					B	Hepatocyte	NAMPT	INSR	0.00127208	0	NAMPT_INSR	NAMPT - INSR	VISFATIN	Secreted Signaling	PMID: 28490838
Macrophage	T	MIF	CD74_CD44	0.0465116	0	MIF_CD74_CD44	MIF - (CD74+CD44)	MIF	Secreted Signaling	PMID: 29637711; PMID: 26175090					Fibroblast	Hepatocyte	NAMPT	INSR	0.00257621	0	NAMPT_INSR	NAMPT - INSR	VISFATIN	Secreted Signaling	PMID: 28490838
Endothelial	T	MIF	CD74_CD44	0.0721087	0	MIF_CD74_CD44	MIF - (CD74+CD44)	MIF	Secreted Signaling	PMID: 29637711; PMID: 26175090					T	Endothelial	NAMPT	INSR	0.0139021	0	NAMPT_INSR	NAMPT - INSR	VISFATIN	Secreted Signaling	PMID: 28490838
B	T	MIF	CD74_CD44	0.0396994	0	MIF_CD74_CD44	MIF - (CD74+CD44)	MIF	Secreted Signaling	PMID: 29637711; PMID: 26175090					Hepatocyte	Endothelial	NAMPT	INSR	0.0293229	0	NAMPT_INSR	NAMPT - INSR	VISFATIN	Secreted Signaling	PMID: 28490838
Fibroblast	T	MIF	CD74_CD44	0.0782338	0	MIF_CD74_CD44	MIF - (CD74+CD44)	MIF	Secreted Signaling	PMID: 29637711; PMID: 26175090					Macrophage	Endothelial	NAMPT	INSR	0.0788673	0	NAMPT_INSR	NAMPT - INSR	VISFATIN	Secreted Signaling	PMID: 28490838
T	Macrophage	MIF	CD74_CD44	0.0600787	0	MIF_CD74_CD44	MIF - (CD74+CD44)	MIF	Secreted Signaling	PMID: 29637711; PMID: 26175090					Endothelial	Endothelial	NAMPT	INSR	0.0531671	0	NAMPT_INSR	NAMPT - INSR	VISFATIN	Secreted Signaling	PMID: 28490838
Hepatocyte	Macrophage	MIF	CD74_CD44	0.0761062	0	MIF_CD74_CD44	MIF - (CD74+CD44)	MIF	Secreted Signaling	PMID: 29637711; PMID: 26175090					B	Endothelial	NAMPT	INSR	0.00789723	0	NAMPT_INSR	NAMPT - INSR	VISFATIN	Secreted Signaling	PMID: 28490838
Macrophage	Macrophage	MIF	CD74_CD44	0.0544256	0	MIF_CD74_CD44	MIF - (CD74+CD44)	MIF	Secreted Signaling	PMID: 29637711; PMID: 26175090					Fibroblast	Endothelial	NAMPT	INSR	0.0158854	0	NAMPT_INSR	NAMPT - INSR	VISFATIN	Secreted Signaling	PMID: 28490838
Endothelial	Macrophage	MIF	CD74_CD44	0.0839943	0	MIF_CD74_CD44	MIF - (CD74+CD44)	MIF	Secreted Signaling	PMID: 29637711; PMID: 26175090					T	Endothelial	NAMPT	ITGA5_ITGB1	0.00607818	0	NAMPT_ITGA5_ITGB1	NAMPT - (ITGA5+ITGB1)	VISFATIN	Secreted Signaling	PMID: 28490838
B	Macrophage	MIF	CD74_CD44	0.0465108	0	MIF_CD74_CD44	MIF - (CD74+CD44)	MIF	Secreted Signaling	PMID: 29637711; PMID: 26175090					Hepatocyte	Endothelial	NAMPT	ITGA5_ITGB1	0.0129341	0	NAMPT_ITGA5_ITGB1	NAMPT - (ITGA5+ITGB1)	VISFATIN	Secreted Signaling	PMID: 28490838
Fibroblast	Macrophage	MIF	CD74_CD44	0.09103	0	MIF_CD74_CD44	MIF - (CD74+CD44)	MIF	Secreted Signaling	PMID: 29637711; PMID: 26175090					Macrophage	Endothelial	NAMPT	ITGA5_ITGB1	0.0358094	0	NAMPT_ITGA5_ITGB1	NAMPT - (ITGA5+ITGB1)	VISFATIN	Secreted Signaling	PMID: 28490838
Endothelial	B	MIF	CD74_CD44	0.031218	0	MIF_CD74_CD44	MIF - (CD74+CD44)	MIF	Secreted Signaling	PMID: 29637711; PMID: 26175090					Endothelial	Endothelial	NAMPT	ITGA5_ITGB1	0.0237781	0	NAMPT_ITGA5_ITGB1	NAMPT - (ITGA5+ITGB1)	VISFATIN	Secreted Signaling	PMID: 28490838
Fibroblast	B	MIF	CD74_CD44	0.0339971	0	MIF_CD74_CD44	MIF - (CD74+CD44)	MIF	Secreted Signaling	PMID: 29637711; PMID: 26175090					B	Endothelial	NAMPT	ITGA5_ITGB1	0.00344097	0	NAMPT_ITGA5_ITGB1	NAMPT - (ITGA5+ITGB1)	VISFATIN	Secreted Signaling	PMID: 28490838
B	Macrophage	IL16	CD4	0.0010723	0	IL16_CD4	IL16 - CD4	IL16	Secreted Signaling	KEGG: hsa04060					Fibroblast	Endothelial	NAMPT	ITGA5_ITGB1	0.00695313	0	NAMPT_ITGA5_ITGB1	NAMPT - (ITGA5+ITGB1)	VISFATIN	Secreted Signaling	PMID: 28490838
Endothelial	Hepatocyte	TNFSF12	TNFRSF12A	0.000519097	0	TNFSF12_TNFRSF12A	TNFSF12 - TNFRSF12A	TWEAK	Secreted Signaling	KEGG: hsa04060					Fibroblast	Fibroblast	ANGPTL1	ITGA1_ITGB1	0.00353541	0	ANGPTL1_ITGA1_ITGB1	ANGPTL1 - (ITGA1+ITGB1)	ANGPTL	Secreted Signaling	PMID: 24478758
Endothelial	Fibroblast	TNFSF12	TNFRSF12A	0.000569838	0	TNFSF12_TNFRSF12A	TNFSF12 - TNFRSF12A	TWEAK	Secreted Signaling	KEGG: hsa04060					Hepatocyte	Endothelial	ANGPTL4	ITGA5_ITGB1	0.00243042	0	ANGPTL4_ITGA5_ITGB1	ANGPTL4 - (ITGA5+ITGB1)	ANGPTL	Secreted Signaling	PMID: 30049845
Macrophage	B	TNFSF13B	TNFRSF17	0.00328277	0	TNFSF13B_TNFRSF17	TNFSF13B - TNFRSF17	BAFF	Secreted Signaling	KEGG: hsa04060					Fibroblast	Endothelial	ANGPTL4	ITGA5_ITGB1	0.0042871	0	ANGPTL4_ITGA5_ITGB1	ANGPTL4 - (ITGA5+ITGB1)	ANGPTL	Secreted Signaling	PMID: 30049845
T	T	SPP1	CD44	0.0161843	0	SPP1_CD44	SPP1 - CD44	SPP1	Secreted Signaling	PMID: 21907263					Hepatocyte	Endothelial	ANGPTL4	CDH5	0.00162874	0	ANGPTL4_CDH5	ANGPTL4 - CDH5	ANGPTL	Secreted Signaling	PMID: 30049845
Hepatocyte	T	SPP1	CD44	0.0253866	0	SPP1_CD44	SPP1 - CD44	SPP1	Secreted Signaling	PMID: 21907263					Fibroblast	Endothelial	ANGPTL4	CDH5	0.00287476	0	ANGPTL4_CDH5	ANGPTL4 - CDH5	ANGPTL	Secreted Signaling	PMID: 30049845
Macrophage	T	SPP1	CD44	0.0478607	0	SPP1_CD44	SPP1 - CD44	SPP1	Secreted Signaling	PMID: 21907263					Hepatocyte	Hepatocyte	ANGPTL4	SDC1	0.00280759	0	ANGPTL4_SDC1	ANGPTL4 - SDC1	ANGPTL	Secreted Signaling	PMID: 29017031
Fibroblast	T	SPP1	CD44	0.0154283	0	SPP1_CD44	SPP1 - CD44	SPP1	Secreted Signaling	PMID: 21907263					Fibroblast	Hepatocyte	ANGPTL4	SDC1	0.00495097	0	ANGPTL4_SDC1	ANGPTL4 - SDC1	ANGPTL	Secreted Signaling	PMID: 29017031
T	Macrophage	SPP1	CD44	0.0115971	0	SPP1_CD44	SPP1 - CD44	SPP1	Secreted Signaling	PMID: 21907263					Hepatocyte	Hepatocyte	ANGPTL4	SDC2	0.00241987	0	ANGPTL4_SDC2	ANGPTL4 - SDC2	ANGPTL	Secreted Signaling	PMID: 29017031
Hepatocyte	Macrophage	SPP1	CD44	0.0182395	0	SPP1_CD44	SPP1 - CD44	SPP1	Secreted Signaling	PMID: 21907263					Fibroblast	Hepatocyte	ANGPTL4	SDC2	0.00426852	0	ANGPTL4_SDC2	ANGPTL4 - SDC2	ANGPTL	Secreted Signaling	PMID: 29017031
Macrophage	Macrophage	SPP1	CD44	0.0346112	0	SPP1_CD44	SPP1 - CD44	SPP1	Secreted Signaling	PMID: 21907263					Hepatocyte	Macrophage	ANGPTL4	SDC3	0.00195865	0	ANGPTL4_SDC3	ANGPTL4 - SDC3	ANGPTL	Secreted Signaling	PMID: 29017031
Fibroblast	Macrophage	SPP1	CD44	0.011053	0	SPP1_CD44	SPP1 - CD44	SPP1	Secreted Signaling	PMID: 21907263					Fibroblast	Macrophage	ANGPTL4	SDC3	0.00345618	0	ANGPTL4_SDC3	ANGPTL4 - SDC3	ANGPTL	Secreted Signaling	PMID: 29017031
Macrophage	B	SPP1	CD44	0.00727773	0	SPP1_CD44	SPP1 - CD44	SPP1	Secreted Signaling	PMID: 21907263					Hepatocyte	Hepatocyte	ANGPTL4	SDC4	0.00268114	0	ANGPTL4_SDC4	ANGPTL4 - SDC4	ANGPTL	Secreted Signaling	PMID: 29017031
Hepatocyte	Fibroblast	SPP1	CD44	0.00541285	0	SPP1_CD44	SPP1 - CD44	SPP1	Secreted Signaling	PMID: 21907263					Fibroblast	Hepatocyte	ANGPTL4	SDC4	0.00472845	0	ANGPTL4_SDC4	ANGPTL4 - SDC4	ANGPTL	Secreted Signaling	PMID: 29017031
Macrophage	Fibroblast	SPP1	CD44	0.0103933	0	SPP1_CD44	SPP1 - CD44	SPP1	Secreted Signaling	PMID: 21907263					Endothelial	Endothelial	ANGPT2	TEK	0.00175326	0	ANGPT2_TEK	ANGPT2 - TEK	ANGPT	Secreted Signaling	PMID: 20651738
T	Hepatocyte	SPP1	ITGAV_ITGB1	0.00274598	0	SPP1_ITGAV_ITGB1	SPP1 - (ITGAV+ITGB1)	SPP1	Secreted Signaling	PMID: 21907263					Endothelial	Endothelial	ANGPT2	ITGA5_ITGB1	0.00318596	0	ANGPT2_ITGA5_ITGB1	ANGPT2 - (ITGA5+ITGB1)	ANGPT	Secreted Signaling	PMID: 20651738; PMID: 25635707
Hepatocyte	Hepatocyte	SPP1	ITGAV_ITGB1	0.00434106	0	SPP1_ITGAV_ITGB1	SPP1 - (ITGAV+ITGB1)	SPP1	Secreted Signaling	PMID: 21907263					Hepatocyte	Hepatocyte	MDK	SDC1	0.00216111	0	MDK_SDC1	MDK - SDC1	MK	Secreted Signaling	PMID: 28356350
Macrophage	Hepatocyte	SPP1	ITGAV_ITGB1	0.00834359	0	SPP1_ITGAV_ITGB1	SPP1 - (ITGAV+ITGB1)	SPP1	Secreted Signaling	PMID: 21907263					Endothelial	Hepatocyte	MDK	SDC1	0.00523517	0	MDK_SDC1	MDK - SDC1	MK	Secreted Signaling	PMID: 28356350
B	Hepatocyte	SPP1	ITGAV_ITGB1	0.000730773	0	SPP1_ITGAV_ITGB1	SPP1 - (ITGAV+ITGB1)	SPP1	Secreted Signaling	PMID: 21907263					Hepatocyte	Hepatocyte	MDK	SDC2	0.0018625	0	MDK_SDC2	MDK - SDC2	MK	Secreted Signaling	PMID: 28356350
Fibroblast	Hepatocyte	SPP1	ITGAV_ITGB1	0.00261606	0	SPP1_ITGAV_ITGB1	SPP1 - (ITGAV+ITGB1)	SPP1	Secreted Signaling	PMID: 21907263					Endothelial	Hepatocyte	MDK	SDC2	0.00451372	0	MDK_SDC2	MDK - SDC2	MK	Secreted Signaling	PMID: 28356350
T	Endothelial	SPP1	ITGAV_ITGB1	0.00440692	0	SPP1_ITGAV_ITGB1	SPP1 - (ITGAV+ITGB1)	SPP1	Secreted Signaling	PMID: 21907263					Hepatocyte	Hepatocyte	MDK	SDC4	0.00206372	0	MDK_SDC4	MDK - SDC4	MK	Secreted Signaling	PMID: 28356350
Hepatocyte	Endothelial	SPP1	ITGAV_ITGB1	0.00696007	0	SPP1_ITGAV_ITGB1	SPP1 - (ITGAV+ITGB1)	SPP1	Secreted Signaling	PMID: 21907263					Endothelial	Hepatocyte	MDK	SDC4	0.00499994	0	MDK_SDC4	MDK - SDC4	MK	Secreted Signaling	PMID: 28356350
Macrophage	Endothelial	SPP1	ITGAV_ITGB1	0.013345	0	SPP1_ITGAV_ITGB1	SPP1 - (ITGAV+ITGB1)	SPP1	Secreted Signaling	PMID: 21907263					Hepatocyte	Hepatocyte	MDK	LRP1	0.000455811	0	MDK_LRP1	MDK - LRP1	MK	Secreted Signaling	PMID: 28356350
B	Endothelial	SPP1	ITGAV_ITGB1	0.00117423	0	SPP1_ITGAV_ITGB1	SPP1 - (ITGAV+ITGB1)	SPP1	Secreted Signaling	PMID: 21907263					Endothelial	Hepatocyte	MDK	LRP1	0.00110687	0	MDK_LRP1	MDK - LRP1	MK	Secreted Signaling	PMID: 28356350
Fibroblast	Endothelial	SPP1	ITGAV_ITGB1	0.00419874	0	SPP1_ITGAV_ITGB1	SPP1 - (ITGAV+ITGB1)	SPP1	Secreted Signaling	PMID: 21907263					Hepatocyte	T	MDK	NCL	0.00404914	0	MDK_NCL	MDK - NCL	MK	Secreted Signaling	PMID: 28356350
T	Fibroblast	SPP1	ITGAV_ITGB1	0.00811865	0	SPP1_ITGAV_ITGB1	SPP1 - (ITGAV+ITGB1)	SPP1	Secreted Signaling	PMID: 21907263					Endothelial	T	MDK	NCL	0.00978247	0	MDK_NCL	MDK - NCL	MK	Secreted Signaling	PMID: 28356350
Hepatocyte	Fibroblast	SPP1	ITGAV_ITGB1	0.0127945	0	SPP1_ITGAV_ITGB1	SPP1 - (ITGAV+ITGB1)	SPP1	Secreted Signaling	PMID: 21907263					Hepatocyte	Hepatocyte	MDK	NCL	0.00212203	0	MDK_NCL	MDK - NCL	MK	Secreted Signaling	PMID: 28356350
Macrophage	Fibroblast	SPP1	ITGAV_ITGB1	0.0244003	0	SPP1_ITGAV_ITGB1	SPP1 - (ITGAV+ITGB1)	SPP1	Secreted Signaling	PMID: 21907263					Endothelial	Hepatocyte	MDK	NCL	0.00514078	0	MDK_NCL	MDK - NCL	MK	Secreted Signaling	PMID: 28356350
B	Fibroblast	SPP1	ITGAV_ITGB1	0.00216915	0	SPP1_ITGAV_ITGB1	SPP1 - (ITGAV+ITGB1)	SPP1	Secreted Signaling	PMID: 21907263					Hepatocyte	Macrophage	MDK	NCL	0.00280661	0	MDK_NCL	MDK - NCL	MK	Secreted Signaling	PMID: 28356350
Fibroblast	Fibroblast	SPP1	ITGAV_ITGB1	0.00773648	0	SPP1_ITGAV_ITGB1	SPP1 - (ITGAV+ITGB1)	SPP1	Secreted Signaling	PMID: 21907263					Endothelial	Macrophage	MDK	NCL	0.0067926	0	MDK_NCL	MDK - NCL	MK	Secreted Signaling	PMID: 28356350
T	Endothelial	SPP1	ITGA5_ITGB1	0.0114089	0	SPP1_ITGA5_ITGB1	SPP1 - (ITGA5+ITGB1)	SPP1	Secreted Signaling	PMID: 21907263					Hepatocyte	Endothelial	MDK	NCL	0.00278032	0	MDK_NCL	MDK - NCL	MK	Secreted Signaling	PMID: 28356350
Hepatocyte	Endothelial	SPP1	ITGA5_ITGB1	0.0179455	0	SPP1_ITGA5_ITGB1	SPP1 - (ITGA5+ITGB1)	SPP1	Secreted Signaling	PMID: 21907263					Endothelial	Endothelial	MDK	NCL	0.00672921	0	MDK_NCL	MDK - NCL	MK	Secreted Signaling	PMID: 28356350
Macrophage	Endothelial	SPP1	ITGA5_ITGB1	0.0340624	0	SPP1_ITGA5_ITGB1	SPP1 - (ITGA5+ITGB1)	SPP1	Secreted Signaling	PMID: 21907263					Hepatocyte	B	MDK	NCL	0.00308054	0	MDK_NCL	MDK - NCL	MK	Secreted Signaling	PMID: 28356350
B	Endothelial	SPP1	ITGA5_ITGB1	0.00305566	0	SPP1_ITGA5_ITGB1	SPP1 - (ITGA5+ITGB1)	SPP1	Secreted Signaling	PMID: 21907263					Endothelial	B	MDK	NCL	0.00745265	0	MDK_NCL	MDK - NCL	MK	Secreted Signaling	PMID: 28356350
Fibroblast	Endothelial	SPP1	ITGA5_ITGB1	0.0108735	0	SPP1_ITGA5_ITGB1	SPP1 - (ITGA5+ITGB1)	SPP1	Secreted Signaling	PMID: 21907263					Hepatocyte	Fibroblast	MDK	NCL	0.00325108	0	MDK_NCL	MDK - NCL	MK	Secreted Signaling	PMID: 28356350
Hepatocyte	Hepatocyte	NAMPT	INSR	0.00236944	0	NAMPT_INSR	NAMPT - INSR	VISFATIN	Secreted Signaling	PMID: 28490838					Endothelial	Fibroblast	MDK	NCL	0.00786334	0	MDK_NCL	MDK - NCL	MK	Secreted Signaling	PMID: 28356350
Macrophage	Hepatocyte	NAMPT	INSR	0.00597296	0	NAMPT_INSR	NAMPT - INSR	VISFATIN	Secreted Signaling	PMID: 28490838					Fibroblast	Hepatocyte	PTN	SDC1	0.00708287	0	PTN_SDC1	PTN - SDC1	PTN	Secreted Signaling	PMID: 28356350; PMID: 25620911
Endothelial	Hepatocyte	NAMPT	INSR	0.00237757	0	NAMPT_INSR	NAMPT - INSR	VISFATIN	Secreted Signaling	PMID: 28490838					Fibroblast	Hepatocyte	PTN	SDC2	0.00610836	0	PTN_SDC2	PTN - SDC2	PTN	Secreted Signaling	PMID: 28356350; PMID: 25620911
T	Endothelial	NAMPT	INSR	0.0121112	0	NAMPT_INSR	NAMPT - INSR	VISFATIN	Secreted Signaling	PMID: 28490838					Fibroblast	Macrophage	PTN	SDC3	0.00494763	0	PTN_SDC3	PTN - SDC3	PTN	Secreted Signaling	PMID: 28356350; PMID: 25620911
Hepatocyte	Endothelial	NAMPT	INSR	0.0215506	0	NAMPT_INSR	NAMPT - INSR	VISFATIN	Secreted Signaling	PMID: 28490838					Fibroblast	Hepatocyte	PTN	SDC4	0.00676519	0	PTN_SDC4	PTN - SDC4	PTN	Secreted Signaling	PMID: 28356350; PMID: 25620911
Macrophage	Endothelial	NAMPT	INSR	0.0527821	0	NAMPT_INSR	NAMPT - INSR	VISFATIN	Secreted Signaling	PMID: 28490838					Fibroblast	T	PTN	NCL	0.0132138	0	PTN_NCL	PTN - NCL	PTN	Secreted Signaling	PMID: 28356350; PMID: 25620911
Endothelial	Endothelial	NAMPT	INSR	0.0216232	0	NAMPT_INSR	NAMPT - INSR	VISFATIN	Secreted Signaling	PMID: 28490838					Fibroblast	Hepatocyte	PTN	NCL	0.0069554	0	PTN_NCL	PTN - NCL	PTN	Secreted Signaling	PMID: 28356350; PMID: 25620911
B	Endothelial	NAMPT	INSR	0.00456587	0	NAMPT_INSR	NAMPT - INSR	VISFATIN	Secreted Signaling	PMID: 28490838					Fibroblast	Macrophage	PTN	NCL	0.00918491	0	PTN_NCL	PTN - NCL	PTN	Secreted Signaling	PMID: 28356350; PMID: 25620911
Fibroblast	Endothelial	NAMPT	INSR	0.00716049	0	NAMPT_INSR	NAMPT - INSR	VISFATIN	Secreted Signaling	PMID: 28490838					Fibroblast	Endothelial	PTN	NCL	0.0090994	0	PTN_NCL	PTN - NCL	PTN	Secreted Signaling	PMID: 28356350; PMID: 25620911
Hepatocyte	Fibroblast	NAMPT	INSR	0.00315015	0	NAMPT_INSR	NAMPT - INSR	VISFATIN	Secreted Signaling	PMID: 28490838					Fibroblast	B	PTN	NCL	0.0100751	0	PTN_NCL	PTN - NCL	PTN	Secreted Signaling	PMID: 28356350; PMID: 25620911
Macrophage	Fibroblast	NAMPT	INSR	0.00793154	0	NAMPT_INSR	NAMPT - INSR	VISFATIN	Secreted Signaling	PMID: 28490838					Fibroblast	Fibroblast	PTN	NCL	0.0106287	0	PTN_NCL	PTN - NCL	PTN	Secreted Signaling	PMID: 28356350; PMID: 25620911
Endothelial	Fibroblast	NAMPT	INSR	0.00316095	0	NAMPT_INSR	NAMPT - INSR	VISFATIN	Secreted Signaling	PMID: 28490838					Hepatocyte	Fibroblast	AGT	AGTR1	0.0230038	0	AGT_AGTR1B	AGT - AGTR1B	AGT	Secreted Signaling	KEGG: hsa04080
T	Endothelial	NAMPT	ITGA5_ITGB1	0.00910925	0	NAMPT_ITGA5_ITGB1	NAMPT - (ITGA5+ITGB1)	VISFATIN	Secreted Signaling	PMID: 28490838					Hepatocyte	Macrophage	C3	C3AR1	0.0221158	0	C3_C3AR1	C3 - C3AR1	COMPLEMENT	Secreted Signaling	KEGG: hsa04080
Hepatocyte	Endothelial	NAMPT	ITGA5_ITGB1	0.0162475	0	NAMPT_ITGA5_ITGB1	NAMPT - (ITGA5+ITGB1)	VISFATIN	Secreted Signaling	PMID: 28490838					Macrophage	Macrophage	C3	C3AR1	0.00161673	0	C3_C3AR1	C3 - C3AR1	COMPLEMENT	Secreted Signaling	KEGG: hsa04080
Macrophage	Endothelial	NAMPT	ITGA5_ITGB1	0.0401087	0	NAMPT_ITGA5_ITGB1	NAMPT - (ITGA5+ITGB1)	VISFATIN	Secreted Signaling	PMID: 28490838					Hepatocyte	Macrophage	C5	C5AR1	0.00736927	0	HC_C5AR1	HC - C5AR1	COMPLEMENT	Secreted Signaling	KEGG: hsa04080
Endothelial	Endothelial	NAMPT	ITGA5_ITGB1	0.0163025	0	NAMPT_ITGA5_ITGB1	NAMPT - (ITGA5+ITGB1)	VISFATIN	Secreted Signaling	PMID: 28490838					Hepatocyte	Endothelial	F2	F2R	0.0432438	0	F2_F2R	F2 - F2R	PARs	Secreted Signaling	KEGG: hsa04080
B	Endothelial	NAMPT	ITGA5_ITGB1	0.00342767	0	NAMPT_ITGA5_ITGB1	NAMPT - (ITGA5+ITGB1)	VISFATIN	Secreted Signaling	PMID: 28490838					Hepatocyte	Endothelial	PLG	F2R	0.0400512	0	PLG_F2R	PLG - F2RL3	PARs	Secreted Signaling	KEGG: hsa04080
Fibroblast	Endothelial	NAMPT	ITGA5_ITGB1	0.00537899	0	NAMPT_ITGA5_ITGB1	NAMPT - (ITGA5+ITGB1)	VISFATIN	Secreted Signaling	PMID: 28490838					T	Endothelial	GZMA	F2R	0.04672	0	GZMA_F2R	GZMA - F2R	PARs	Secreted Signaling	KEGG: hsa04080
Hepatocyte	Endothelial	ANGPTL4	ITGA5_ITGB1	0.00382235	0	ANGPTL4_ITGA5_ITGB1	ANGPTL4 - (ITGA5+ITGB1)	ANGPTL	Secreted Signaling	PMID: 30049845					B	Endothelial	GZMA	F2R	0.00799532	0	GZMA_F2R	GZMA - F2R	PARs	Secreted Signaling	KEGG: hsa04080
Endothelial	Endothelial	ANGPTL4	ITGA5_ITGB1	0.0033082	0	ANGPTL4_ITGA5_ITGB1	ANGPTL4 - (ITGA5+ITGB1)	ANGPTL	Secreted Signaling	PMID: 30049845					Macrophage	Endothelial	ADM	CALCRL	0.00373666	0	ADM_CALCRL	ADM - CALCRL	CALCR	Secreted Signaling	KEGG: hsa04080
Fibroblast	Endothelial	ANGPTL4	ITGA5_ITGB1	0.00588232	0	ANGPTL4_ITGA5_ITGB1	ANGPTL4 - (ITGA5+ITGB1)	ANGPTL	Secreted Signaling	PMID: 30049845					Endothelial	Endothelial	ADM	CALCRL	0.0118723	0	ADM_CALCRL	ADM - CALCRL	CALCR	Secreted Signaling	KEGG: hsa04080
Hepatocyte	Endothelial	ANGPTL4	CDH5	0.00363441	0	ANGPTL4_CDH5	ANGPTL4 - CDH5	ANGPTL	Secreted Signaling	PMID: 30049845					T	Macrophage	ANXA1	FPR1	0.0165116	0	ANXA1_FPR1	ANXA1 - FPR1	ANNEXIN	Secreted Signaling	PMID: 23230437
Endothelial	Endothelial	ANGPTL4	CDH5	0.00314546	0	ANGPTL4_CDH5	ANGPTL4 - CDH5	ANGPTL	Secreted Signaling	PMID: 30049845					Hepatocyte	Macrophage	ANXA1	FPR1	0.00128763	0	ANXA1_FPR1	ANXA1 - FPR1	ANNEXIN	Secreted Signaling	PMID: 23230437
Fibroblast	Endothelial	ANGPTL4	CDH5	0.00559367	0	ANGPTL4_CDH5	ANGPTL4 - CDH5	ANGPTL	Secreted Signaling	PMID: 30049845					Macrophage	Macrophage	ANXA1	FPR1	0.0104121	0	ANXA1_FPR1	ANXA1 - FPR1	ANNEXIN	Secreted Signaling	PMID: 23230437
Hepatocyte	Hepatocyte	ANGPTL4	SDC1	0.00224694	0	ANGPTL4_SDC1	ANGPTL4 - SDC1	ANGPTL	Secreted Signaling	PMID: 29017031					Endothelial	Macrophage	ANXA1	FPR1	0.00426969	0	ANXA1_FPR1	ANXA1 - FPR1	ANNEXIN	Secreted Signaling	PMID: 23230437
Endothelial	Hepatocyte	ANGPTL4	SDC1	0.00194428	0	ANGPTL4_SDC1	ANGPTL4 - SDC1	ANGPTL	Secreted Signaling	PMID: 29017031					B	Macrophage	ANXA1	FPR1	0.00225421	0	ANXA1_FPR1	ANXA1 - FPR1	ANNEXIN	Secreted Signaling	PMID: 23230437
Fibroblast	Hepatocyte	ANGPTL4	SDC1	0.00346082	0	ANGPTL4_SDC1	ANGPTL4 - SDC1	ANGPTL	Secreted Signaling	PMID: 29017031					Fibroblast	Macrophage	ANXA1	FPR1	0.0106408	0	ANXA1_FPR1	ANXA1 - FPR1	ANNEXIN	Secreted Signaling	PMID: 23230437
Hepatocyte	B	ANGPTL4	SDC1	0.000421151	0	ANGPTL4_SDC1	ANGPTL4 - SDC1	ANGPTL	Secreted Signaling	PMID: 29017031					Endothelial	Macrophage	GAS6	AXL	0.00562612	0	GAS6_AXL	GAS6 - AXL	GAS	Secreted Signaling	PMID: 27801848
Endothelial	B	ANGPTL4	SDC1	0.000364333	0	ANGPTL4_SDC1	ANGPTL4 - SDC1	ANGPTL	Secreted Signaling	PMID: 29017031					Fibroblast	Macrophage	GAS6	AXL	0.00601944	0	GAS6_AXL	GAS6 - AXL	GAS	Secreted Signaling	PMID: 27801848
Fibroblast	B	ANGPTL4	SDC1	0.000649316	0	ANGPTL4_SDC1	ANGPTL4 - SDC1	ANGPTL	Secreted Signaling	PMID: 29017031					Endothelial	Fibroblast	GAS6	AXL	0.00293315	0	GAS6_AXL	GAS6 - AXL	GAS	Secreted Signaling	PMID: 27801848
Hepatocyte	Hepatocyte	ANGPTL4	SDC2	0.00525269	0	ANGPTL4_SDC2	ANGPTL4 - SDC2	ANGPTL	Secreted Signaling	PMID: 29017031					Fibroblast	Fibroblast	GAS6	AXL	0.00313879	0	GAS6_AXL	GAS6 - AXL	GAS	Secreted Signaling	PMID: 27801848
Endothelial	Hepatocyte	ANGPTL4	SDC2	0.00454702	0	ANGPTL4_SDC2	ANGPTL4 - SDC2	ANGPTL	Secreted Signaling	PMID: 29017031					Macrophage	T	LGALS9	PTPRC	0.0367875	0	LGALS9_CD45	LGALS9 - CD45	GALECTIN	Secreted Signaling	PMID: 30120235
Fibroblast	Hepatocyte	ANGPTL4	SDC2	0.00807726	0	ANGPTL4_SDC2	ANGPTL4 - SDC2	ANGPTL	Secreted Signaling	PMID: 29017031					Macrophage	Macrophage	LGALS9	PTPRC	0.0183512	0	LGALS9_CD45	LGALS9 - CD45	GALECTIN	Secreted Signaling	PMID: 30120235
Hepatocyte	Macrophage	ANGPTL4	SDC2	0.000874691	0	ANGPTL4_SDC2	ANGPTL4 - SDC2	ANGPTL	Secreted Signaling	PMID: 29017031					Macrophage	B	LGALS9	PTPRC	0.0157731	0	LGALS9_CD45	LGALS9 - CD45	GALECTIN	Secreted Signaling	PMID: 30120235
Endothelial	Macrophage	ANGPTL4	SDC2	0.000756733	0	ANGPTL4_SDC2	ANGPTL4 - SDC2	ANGPTL	Secreted Signaling	PMID: 29017031					Hepatocyte	Macrophage	PROS1	AXL	0.00417031	0	PROS1_AXL	PROS1 - AXL	PROS	Secreted Signaling	PMID: 29531161
Fibroblast	Macrophage	ANGPTL4	SDC2	0.00134824	0	ANGPTL4_SDC2	ANGPTL4 - SDC2	ANGPTL	Secreted Signaling	PMID: 29017031					Endothelial	Macrophage	PROS1	AXL	0.00363553	0	PROS1_AXL	PROS1 - AXL	PROS	Secreted Signaling	PMID: 29531161
Hepatocyte	Endothelial	ANGPTL4	SDC2	0.000238051	0	ANGPTL4_SDC2	ANGPTL4 - SDC2	ANGPTL	Secreted Signaling	PMID: 29017031					Fibroblast	Macrophage	PROS1	AXL	0.0017416	0	PROS1_AXL	PROS1 - AXL	PROS	Secreted Signaling	PMID: 29531161
Endothelial	Endothelial	ANGPTL4	SDC2	0.00020593	0	ANGPTL4_SDC2	ANGPTL4 - SDC2	ANGPTL	Secreted Signaling	PMID: 29017031					Hepatocyte	Fibroblast	PROS1	AXL	0.00217264	0	PROS1_AXL	PROS1 - AXL	PROS	Secreted Signaling	PMID: 29531161
Fibroblast	Endothelial	ANGPTL4	SDC2	0.000367055	0.01	ANGPTL4_SDC2	ANGPTL4 - SDC2	ANGPTL	Secreted Signaling	PMID: 29017031					Endothelial	Fibroblast	PROS1	AXL	0.00189355	0	PROS1_AXL	PROS1 - AXL	PROS	Secreted Signaling	PMID: 29531161
Hepatocyte	Fibroblast	ANGPTL4	SDC2	0.00475196	0	ANGPTL4_SDC2	ANGPTL4 - SDC2	ANGPTL	Secreted Signaling	PMID: 29017031					Fibroblast	Fibroblast	PROS1	AXL	0.000906277	0	PROS1_AXL	PROS1 - AXL	PROS	Secreted Signaling	PMID: 29531161
Endothelial	Fibroblast	ANGPTL4	SDC2	0.00411328	0	ANGPTL4_SDC2	ANGPTL4 - SDC2	ANGPTL	Secreted Signaling	PMID: 29017031					Macrophage	Macrophage	LGALS9	HAVCR2	0.00432357	0	LGALS9_HAVCR2	LGALS9 - HAVCR2	GALECTIN	Secreted Signaling	PMID: 27192565
Fibroblast	Fibroblast	ANGPTL4	SDC2	0.00730925	0	ANGPTL4_SDC2	ANGPTL4 - SDC2	ANGPTL	Secreted Signaling	PMID: 29017031					Macrophage	T	LGALS9	CD44	0.0216375	0	LGALS9_CD44	LGALS9 - CD44	GALECTIN	Secreted Signaling	PMID: 25065622
Hepatocyte	Macrophage	ANGPTL4	SDC3	0.000865064	0	ANGPTL4_SDC3	ANGPTL4 - SDC3	ANGPTL	Secreted Signaling	PMID: 29017031					Macrophage	Macrophage	LGALS9	CD44	0.021024	0	LGALS9_CD44	LGALS9 - CD44	GALECTIN	Secreted Signaling	PMID: 25065622
Endothelial	Macrophage	ANGPTL4	SDC3	0.000748403	0	ANGPTL4_SDC3	ANGPTL4 - SDC3	ANGPTL	Secreted Signaling	PMID: 29017031					Macrophage	B	LGALS9	CD44	0.00664784	0	LGALS9_CD44	LGALS9 - CD44	GALECTIN	Secreted Signaling	PMID: 25065622
Fibroblast	Macrophage	ANGPTL4	SDC3	0.0013334	0	ANGPTL4_SDC3	ANGPTL4 - SDC3	ANGPTL	Secreted Signaling	PMID: 29017031					Macrophage	Fibroblast	LGALS9	CD44	0.00305968	0	LGALS9_CD44	LGALS9 - CD44	GALECTIN	Secreted Signaling	PMID: 25065622
Hepatocyte	Hepatocyte	ANGPTL4	SDC4	0.00208305	0	ANGPTL4_SDC4	ANGPTL4 - SDC4	ANGPTL	Secreted Signaling	PMID: 29017031					Fibroblast	Fibroblast	COL1A1	ITGA1_ITGB1	0.00960945	0	COL1A1_ITGA1_ITGB1	COL1A1 - (ITGA1+ITGB1)	COLLAGEN	ECM-Receptor	KEGG: hsa04512
Endothelial	Hepatocyte	ANGPTL4	SDC4	0.00180243	0	ANGPTL4_SDC4	ANGPTL4 - SDC4	ANGPTL	Secreted Signaling	PMID: 29017031					Fibroblast	Fibroblast	COL1A2	ITGA1_ITGB1	0.0206502	0	COL1A2_ITGA1_ITGB1	COL1A2 - (ITGA1+ITGB1)	COLLAGEN	ECM-Receptor	KEGG: hsa04512
Fibroblast	Hepatocyte	ANGPTL4	SDC4	0.00320868	0	ANGPTL4_SDC4	ANGPTL4 - SDC4	ANGPTL	Secreted Signaling	PMID: 29017031					Endothelial	Fibroblast	COL4A1	ITGA1_ITGB1	0.00841975	0	COL4A1_ITGA1_ITGB1	COL4A1 - (ITGA1+ITGB1)	COLLAGEN	ECM-Receptor	KEGG: hsa04512
Fibroblast	Endothelial	ANGPT1	TEK	0.000462989	0	ANGPT1_TEK	ANGPT1 - TEK	ANGPT	Secreted Signaling	PMID: 20651738					Fibroblast	Fibroblast	COL4A1	ITGA1_ITGB1	0.00806717	0	COL4A1_ITGA1_ITGB1	COL4A1 - (ITGA1+ITGB1)	COLLAGEN	ECM-Receptor	KEGG: hsa04512
Endothelial	Endothelial	ANGPT2	TEK	0.00101905	0	ANGPT2_TEK	ANGPT2 - TEK	ANGPT	Secreted Signaling	PMID: 20651738					Endothelial	Fibroblast	COL4A2	ITGA1_ITGB1	0.0068626	0	COL4A2_ITGA1_ITGB1	COL4A2 - (ITGA1+ITGB1)	COLLAGEN	ECM-Receptor	KEGG: hsa04512
Fibroblast	Endothelial	ANGPT2	TEK	0.000881371	0	ANGPT2_TEK	ANGPT2 - TEK	ANGPT	Secreted Signaling	PMID: 20651738					Fibroblast	Fibroblast	COL4A2	ITGA1_ITGB1	0.00738347	0	COL4A2_ITGA1_ITGB1	COL4A2 - (ITGA1+ITGB1)	COLLAGEN	ECM-Receptor	KEGG: hsa04512
Endothelial	Endothelial	ANGPT2	ITGA5_ITGB1	0.00698588	0	ANGPT2_ITGA5_ITGB1	ANGPT2 - (ITGA5+ITGB1)	ANGPT	Secreted Signaling	PMID: 20651738; PMID: 25635707					Fibroblast	Fibroblast	COL6A1	ITGA1_ITGB1	0.0232222	0	COL6A1_ITGA1_ITGB1	COL6A1 - (ITGA1+ITGB1)	COLLAGEN	ECM-Receptor	KEGG: hsa04512
Fibroblast	Endothelial	ANGPT2	ITGA5_ITGB1	0.00604696	0	ANGPT2_ITGA5_ITGB1	ANGPT2 - (ITGA5+ITGB1)	ANGPT	Secreted Signaling	PMID: 20651738; PMID: 25635707					Endothelial	Fibroblast	COL6A2	ITGA1_ITGB1	0.00337424	0	COL6A2_ITGA1_ITGB1	COL6A2 - (ITGA1+ITGB1)	COLLAGEN	ECM-Receptor	KEGG: hsa04512
Hepatocyte	Hepatocyte	MDK	SDC1	0.0197992	0	MDK_SDC1	MDK - SDC1	MK	Secreted Signaling	PMID: 28356350					Fibroblast	Fibroblast	COL6A2	ITGA1_ITGB1	0.0289482	0	COL6A2_ITGA1_ITGB1	COL6A2 - (ITGA1+ITGB1)	COLLAGEN	ECM-Receptor	KEGG: hsa04512
Endothelial	Hepatocyte	MDK	SDC1	0.00739583	0	MDK_SDC1	MDK - SDC1	MK	Secreted Signaling	PMID: 28356350					Fibroblast	Fibroblast	COL6A3	ITGA1_ITGB1	0.00533462	0	COL6A3_ITGA1_ITGB1	COL6A3 - (ITGA1+ITGB1)	COLLAGEN	ECM-Receptor	KEGG: hsa04512
Fibroblast	Hepatocyte	MDK	SDC1	0.0049058	0	MDK_SDC1	MDK - SDC1	MK	Secreted Signaling	PMID: 28356350					Hepatocyte	Endothelial	FN1	ITGA5_ITGB1	0.0241373	0	FN1_ITGA5_ITGB1	FN1 - (ITGA5+ITGB1)	FN1	ECM-Receptor	KEGG: hsa04512
Hepatocyte	B	MDK	SDC1	0.00376485	0	MDK_SDC1	MDK - SDC1	MK	Secreted Signaling	PMID: 28356350					Fibroblast	Endothelial	FN1	ITGA5_ITGB1	0.0043672	0	FN1_ITGA5_ITGB1	FN1 - (ITGA5+ITGB1)	FN1	ECM-Receptor	KEGG: hsa04512
Endothelial	B	MDK	SDC1	0.00139206	0	MDK_SDC1	MDK - SDC1	MK	Secreted Signaling	PMID: 28356350					Endothelial	Fibroblast	LAMB2	ITGA1_ITGB1	0.00621187	0	LAMB2_ITGA1_ITGB1	LAMB2 - (ITGA1+ITGB1)	LAMININ	ECM-Receptor	KEGG: hsa04512
Hepatocyte	Hepatocyte	MDK	SDC2	0.0452207	0	MDK_SDC2	MDK - SDC2	MK	Secreted Signaling	PMID: 28356350					Fibroblast	Fibroblast	LAMB2	ITGA1_ITGB1	0.0046823	0	LAMB2_ITGA1_ITGB1	LAMB2 - (ITGA1+ITGB1)	LAMININ	ECM-Receptor	KEGG: hsa04512
Endothelial	Hepatocyte	MDK	SDC2	0.0171708	0	MDK_SDC2	MDK - SDC2	MK	Secreted Signaling	PMID: 28356350					Hepatocyte	T	FN1	CD44	0.0531068	0	FN1_CD44	FN1 - CD44	FN1	ECM-Receptor	KEGG: hsa04512
Fibroblast	Hepatocyte	MDK	SDC2	0.0114276	0	MDK_SDC2	MDK - SDC2	MK	Secreted Signaling	PMID: 28356350					Fibroblast	T	FN1	CD44	0.00984815	0	FN1_CD44	FN1 - CD44	FN1	ECM-Receptor	KEGG: hsa04512
Hepatocyte	Macrophage	MDK	SDC2	0.00779118	0	MDK_SDC2	MDK - SDC2	MK	Secreted Signaling	PMID: 28356350					Hepatocyte	Macrophage	FN1	CD44	0.0516481	0	FN1_CD44	FN1 - CD44	FN1	ECM-Receptor	KEGG: hsa04512
Hepatocyte	Fibroblast	MDK	SDC2	0.0410672	0	MDK_SDC2	MDK - SDC2	MK	Secreted Signaling	PMID: 28356350					Fibroblast	Macrophage	FN1	CD44	0.00956565	0	FN1_CD44	FN1 - CD44	FN1	ECM-Receptor	KEGG: hsa04512
Endothelial	Fibroblast	MDK	SDC2	0.0155517	0	MDK_SDC2	MDK - SDC2	MK	Secreted Signaling	PMID: 28356350					Hepatocyte	B	FN1	CD44	0.0166882	0	FN1_CD44	FN1 - CD44	FN1	ECM-Receptor	KEGG: hsa04512
Fibroblast	Fibroblast	MDK	SDC2	0.0103444	0	MDK_SDC2	MDK - SDC2	MK	Secreted Signaling	PMID: 28356350					Fibroblast	B	FN1	CD44	0.00300066	0	FN1_CD44	FN1 - CD44	FN1	ECM-Receptor	KEGG: hsa04512
Hepatocyte	Hepatocyte	MDK	SDC4	0.0183787	0	MDK_SDC4	MDK - SDC4	MK	Secreted Signaling	PMID: 28356350					Hepatocyte	Fibroblast	FN1	CD44	0.0077229	0	FN1_CD44	FN1 - CD44	FN1	ECM-Receptor	KEGG: hsa04512
Endothelial	Hepatocyte	MDK	SDC4	0.00685898	0	MDK_SDC4	MDK - SDC4	MK	Secreted Signaling	PMID: 28356350					Fibroblast	Fibroblast	FN1	CD44	0.00137833	0	FN1_CD44	FN1 - CD44	FN1	ECM-Receptor	KEGG: hsa04512
Fibroblast	Hepatocyte	MDK	SDC4	0.00454887	0	MDK_SDC4	MDK - SDC4	MK	Secreted Signaling	PMID: 28356350					Fibroblast	T	COL1A1	CD44	0.0154372	0	COL1A1_CD44	COL1A1 - CD44	COLLAGEN	ECM-Receptor	KEGG: hsa04512
Hepatocyte	Endothelial	MDK	ITGA6_ITGB1	0.0387452	0	MDK_ITGA6_ITGB1	MDK - (ITGA6+ITGB1)	MK	Secreted Signaling	PMID: 28356350					Fibroblast	Macrophage	COL1A1	CD44	0.0149968	0	COL1A1_CD44	COL1A1 - CD44	COLLAGEN	ECM-Receptor	KEGG: hsa04512
Endothelial	Endothelial	MDK	ITGA6_ITGB1	0.0146503	0	MDK_ITGA6_ITGB1	MDK - (ITGA6+ITGB1)	MK	Secreted Signaling	PMID: 28356350					Fibroblast	B	COL1A1	CD44	0.00472214	0	COL1A1_CD44	COL1A1 - CD44	COLLAGEN	ECM-Receptor	KEGG: hsa04512
B	Endothelial	MDK	ITGA6_ITGB1	0.00183557	0	MDK_ITGA6_ITGB1	MDK - (ITGA6+ITGB1)	MK	Secreted Signaling	PMID: 28356350					Fibroblast	Fibroblast	COL1A1	CD44	0.0021711	0	COL1A1_CD44	COL1A1 - CD44	COLLAGEN	ECM-Receptor	KEGG: hsa04512
Fibroblast	Endothelial	MDK	ITGA6_ITGB1	0.00974182	0	MDK_ITGA6_ITGB1	MDK - (ITGA6+ITGB1)	MK	Secreted Signaling	PMID: 28356350					Fibroblast	T	COL1A2	CD44	0.0329509	0	COL1A2_CD44	COL1A2 - CD44	COLLAGEN	ECM-Receptor	KEGG: hsa04512
Hepatocyte	Hepatocyte	MDK	LRP1	0.00316556	0	MDK_LRP1	MDK - LRP1	MK	Secreted Signaling	PMID: 28356350					Fibroblast	Macrophage	COL1A2	CD44	0.0320272	0	COL1A2_CD44	COL1A2 - CD44	COLLAGEN	ECM-Receptor	KEGG: hsa04512
Endothelial	Hepatocyte	MDK	LRP1	0.00117003	0	MDK_LRP1	MDK - LRP1	MK	Secreted Signaling	PMID: 28356350					Fibroblast	B	COL1A2	CD44	0.0102055	0	COL1A2_CD44	COL1A2 - CD44	COLLAGEN	ECM-Receptor	KEGG: hsa04512
B	Hepatocyte	MDK	LRP1	0.000144862	0	MDK_LRP1	MDK - LRP1	MK	Secreted Signaling	PMID: 28356350					Fibroblast	Fibroblast	COL1A2	CD44	0.00470619	0	COL1A2_CD44	COL1A2 - CD44	COLLAGEN	ECM-Receptor	KEGG: hsa04512
Fibroblast	Hepatocyte	MDK	LRP1	0.000774469	0	MDK_LRP1	MDK - LRP1	MK	Secreted Signaling	PMID: 28356350					Endothelial	T	COL4A1	CD44	0.0135359	0	COL4A1_CD44	COL4A1 - CD44	COLLAGEN	ECM-Receptor	KEGG: hsa04512
Hepatocyte	Macrophage	MDK	LRP1	0.00523467	0	MDK_LRP1	MDK - LRP1	MK	Secreted Signaling	PMID: 28356350					Fibroblast	T	COL4A1	CD44	0.0129718	0	COL4A1_CD44	COL4A1 - CD44	COLLAGEN	ECM-Receptor	KEGG: hsa04512
Endothelial	Macrophage	MDK	LRP1	0.00193733	0	MDK_LRP1	MDK - LRP1	MK	Secreted Signaling	PMID: 28356350					Endothelial	Macrophage	COL4A1	CD44	0.013149	0	COL4A1_CD44	COL4A1 - CD44	COLLAGEN	ECM-Receptor	KEGG: hsa04512
B	Macrophage	MDK	LRP1	0.000240024	0	MDK_LRP1	MDK - LRP1	MK	Secreted Signaling	PMID: 28356350					Fibroblast	Macrophage	COL4A1	CD44	0.0126009	0	COL4A1_CD44	COL4A1 - CD44	COLLAGEN	ECM-Receptor	KEGG: hsa04512
Fibroblast	Macrophage	MDK	LRP1	0.0012827	0	MDK_LRP1	MDK - LRP1	MK	Secreted Signaling	PMID: 28356350					Endothelial	B	COL4A1	CD44	0.00413499	0	COL4A1_CD44	COL4A1 - CD44	COLLAGEN	ECM-Receptor	KEGG: hsa04512
Hepatocyte	Fibroblast	MDK	LRP1	0.00398028	0	MDK_LRP1	MDK - LRP1	MK	Secreted Signaling	PMID: 28356350					Fibroblast	B	COL4A1	CD44	0.00396112	0	COL4A1_CD44	COL4A1 - CD44	COLLAGEN	ECM-Receptor	KEGG: hsa04512
Endothelial	Fibroblast	MDK	LRP1	0.00147192	0	MDK_LRP1	MDK - LRP1	MK	Secreted Signaling	PMID: 28356350					Endothelial	Fibroblast	COL4A1	CD44	0.00190054	0	COL4A1_CD44	COL4A1 - CD44	COLLAGEN	ECM-Receptor	KEGG: hsa04512
B	Fibroblast	MDK	LRP1	0.000182287	0	MDK_LRP1	MDK - LRP1	MK	Secreted Signaling	PMID: 28356350					Fibroblast	Fibroblast	COL4A1	CD44	0.00182045	0	COL4A1_CD44	COL4A1 - CD44	COLLAGEN	ECM-Receptor	KEGG: hsa04512
Fibroblast	Fibroblast	MDK	LRP1	0.000974396	0	MDK_LRP1	MDK - LRP1	MK	Secreted Signaling	PMID: 28356350					Endothelial	T	COL4A2	CD44	0.0110431	0	COL4A2_CD44	COL4A2 - CD44	COLLAGEN	ECM-Receptor	KEGG: hsa04512
Hepatocyte	T	MDK	NCL	0.0393591	0	MDK_NCL	MDK - NCL	MK	Secreted Signaling	PMID: 28356350					Fibroblast	T	COL4A2	CD44	0.0118775	0	COL4A2_CD44	COL4A2 - CD44	COLLAGEN	ECM-Receptor	KEGG: hsa04512
Endothelial	T	MDK	NCL	0.0148884	0	MDK_NCL	MDK - NCL	MK	Secreted Signaling	PMID: 28356350					Endothelial	Macrophage	COL4A2	CD44	0.0107267	0	COL4A2_CD44	COL4A2 - CD44	COLLAGEN	ECM-Receptor	KEGG: hsa04512
Fibroblast	T	MDK	NCL	0.00990091	0	MDK_NCL	MDK - NCL	MK	Secreted Signaling	PMID: 28356350					Fibroblast	Macrophage	COL4A2	CD44	0.0115374	0	COL4A2_CD44	COL4A2 - CD44	COLLAGEN	ECM-Receptor	KEGG: hsa04512
Hepatocyte	Hepatocyte	MDK	NCL	0.0328213	0	MDK_NCL	MDK - NCL	MK	Secreted Signaling	PMID: 28356350					Endothelial	B	COL4A2	CD44	0.00336757	0	COL4A2_CD44	COL4A2 - CD44	COLLAGEN	ECM-Receptor	KEGG: hsa04512
Endothelial	Hepatocyte	MDK	NCL	0.012363	0	MDK_NCL	MDK - NCL	MK	Secreted Signaling	PMID: 28356350					Fibroblast	B	COL4A2	CD44	0.00362414	0	COL4A2_CD44	COL4A2 - CD44	COLLAGEN	ECM-Receptor	KEGG: hsa04512
Fibroblast	Hepatocyte	MDK	NCL	0.00821447	0.01	MDK_NCL	MDK - NCL	MK	Secreted Signaling	PMID: 28356350					Endothelial	Fibroblast	COL4A2	CD44	0.00154717	0	COL4A2_CD44	COL4A2 - CD44	COLLAGEN	ECM-Receptor	KEGG: hsa04512
Hepatocyte	Macrophage	MDK	NCL	0.0266967	0	MDK_NCL	MDK - NCL	MK	Secreted Signaling	PMID: 28356350					Fibroblast	Fibroblast	COL4A2	CD44	0.00166528	0	COL4A2_CD44	COL4A2 - CD44	COLLAGEN	ECM-Receptor	KEGG: hsa04512
Endothelial	Macrophage	MDK	NCL	0.0100165	0	MDK_NCL	MDK - NCL	MK	Secreted Signaling	PMID: 28356350					Fibroblast	T	COL6A1	CD44	0.0369972	0	COL6A1_CD44	COL6A1 - CD44	COLLAGEN	ECM-Receptor	KEGG: hsa04512
Hepatocyte	Endothelial	MDK	NCL	0.0309217	0	MDK_NCL	MDK - NCL	MK	Secreted Signaling	PMID: 28356350					Fibroblast	Macrophage	COL6A1	CD44	0.0359642	0	COL6A1_CD44	COL6A1 - CD44	COLLAGEN	ECM-Receptor	KEGG: hsa04512
Endothelial	Endothelial	MDK	NCL	0.0116332	0	MDK_NCL	MDK - NCL	MK	Secreted Signaling	PMID: 28356350					Fibroblast	B	COL6A1	CD44	0.0114919	0	COL6A1_CD44	COL6A1 - CD44	COLLAGEN	ECM-Receptor	KEGG: hsa04512
Hepatocyte	B	MDK	NCL	0.0237458	0	MDK_NCL	MDK - NCL	MK	Secreted Signaling	PMID: 28356350					Fibroblast	Fibroblast	COL6A1	CD44	0.00530311	0	COL6A1_CD44	COL6A1 - CD44	COLLAGEN	ECM-Receptor	KEGG: hsa04512
Endothelial	B	MDK	NCL	0.00889247	0	MDK_NCL	MDK - NCL	MK	Secreted Signaling	PMID: 28356350					Endothelial	T	COL6A2	CD44	0.00544136	0	COL6A2_CD44	COL6A2 - CD44	COLLAGEN	ECM-Receptor	KEGG: hsa04512
Hepatocyte	Fibroblast	MDK	NCL	0.0341823	0	MDK_NCL	MDK - NCL	MK	Secreted Signaling	PMID: 28356350					Fibroblast	T	COL6A2	CD44	0.04596	0	COL6A2_CD44	COL6A2 - CD44	COLLAGEN	ECM-Receptor	KEGG: hsa04512
Endothelial	Fibroblast	MDK	NCL	0.012887	0	MDK_NCL	MDK - NCL	MK	Secreted Signaling	PMID: 28356350					Endothelial	Macrophage	COL6A2	CD44	0.00528459	0	COL6A2_CD44	COL6A2 - CD44	COLLAGEN	ECM-Receptor	KEGG: hsa04512
Fibroblast	Fibroblast	MDK	NCL	0.00856413	0.01	MDK_NCL	MDK - NCL	MK	Secreted Signaling	PMID: 28356350					Fibroblast	Macrophage	COL6A2	CD44	0.0446884	0	COL6A2_CD44	COL6A2 - CD44	COLLAGEN	ECM-Receptor	KEGG: hsa04512
Fibroblast	Hepatocyte	PTN	SDC1	0.00327593	0	PTN_SDC1	PTN - SDC1	PTN	Secreted Signaling	PMID: 28356350; PMID: 25620911					Endothelial	B	COL6A2	CD44	0.00165283	0	COL6A2_CD44	COL6A2 - CD44	COLLAGEN	ECM-Receptor	KEGG: hsa04512
Fibroblast	B	PTN	SDC1	0.000614534	0	PTN_SDC1	PTN - SDC1	PTN	Secreted Signaling	PMID: 28356350; PMID: 25620911					Fibroblast	B	COL6A2	CD44	0.014368	0	COL6A2_CD44	COL6A2 - CD44	COLLAGEN	ECM-Receptor	KEGG: hsa04512
Fibroblast	Hepatocyte	PTN	SDC2	0.00764763	0	PTN_SDC2	PTN - SDC2	PTN	Secreted Signaling	PMID: 28356350; PMID: 25620911					Endothelial	Fibroblast	COL6A2	CD44	0.000758657	0	COL6A2_CD44	COL6A2 - CD44	COLLAGEN	ECM-Receptor	KEGG: hsa04512
Fibroblast	Macrophage	PTN	SDC2	0.00127606	0	PTN_SDC2	PTN - SDC2	PTN	Secreted Signaling	PMID: 28356350; PMID: 25620911					Fibroblast	Fibroblast	COL6A2	CD44	0.00664077	0	COL6A2_CD44	COL6A2 - CD44	COLLAGEN	ECM-Receptor	KEGG: hsa04512
Fibroblast	Endothelial	PTN	SDC2	0.000347387	0	PTN_SDC2	PTN - SDC2	PTN	Secreted Signaling	PMID: 28356350; PMID: 25620911					Fibroblast	T	COL6A3	CD44	0.00859236	0	COL6A3_CD44	COL6A3 - CD44	COLLAGEN	ECM-Receptor	KEGG: hsa04512
Fibroblast	Fibroblast	PTN	SDC2	0.00692018	0	PTN_SDC2	PTN - SDC2	PTN	Secreted Signaling	PMID: 28356350; PMID: 25620911					Fibroblast	Macrophage	COL6A3	CD44	0.00834558	0	COL6A3_CD44	COL6A3 - CD44	COLLAGEN	ECM-Receptor	KEGG: hsa04512
Fibroblast	Macrophage	PTN	SDC3	0.00126202	0	PTN_SDC3	PTN - SDC3	PTN	Secreted Signaling	PMID: 28356350; PMID: 25620911					Fibroblast	B	COL6A3	CD44	0.00261572	0	COL6A3_CD44	COL6A3 - CD44	COLLAGEN	ECM-Receptor	KEGG: hsa04512
Fibroblast	Hepatocyte	PTN	SDC4	0.00303722	0	PTN_SDC4	PTN - SDC4	PTN	Secreted Signaling	PMID: 28356350; PMID: 25620911					Fibroblast	Fibroblast	COL6A3	CD44	0.00120126	0	COL6A3_CD44	COL6A3 - CD44	COLLAGEN	ECM-Receptor	KEGG: hsa04512
Fibroblast	T	PTN	NCL	0.00662254	0	PTN_NCL	PTN - NCL	PTN	Secreted Signaling	PMID: 28356350; PMID: 25620911					Endothelial	T	LAMB2	CD44	0.00999994	0	LAMB2_CD44	LAMB2 - CD44	LAMININ	ECM-Receptor	KEGG: hsa04512
Fibroblast	Hepatocyte	PTN	NCL	0.00549141	0	PTN_NCL	PTN - NCL	PTN	Secreted Signaling	PMID: 28356350; PMID: 25620911					Fibroblast	T	LAMB2	CD44	0.0075447	0	LAMB2_CD44	LAMB2 - CD44	LAMININ	ECM-Receptor	KEGG: hsa04512
Fibroblast	Macrophage	PTN	NCL	0.00444327	0	PTN_NCL	PTN - NCL	PTN	Secreted Signaling	PMID: 28356350; PMID: 25620911					Endothelial	Macrophage	LAMB2	CD44	0.00971313	0	LAMB2_CD44	LAMB2 - CD44	LAMININ	ECM-Receptor	KEGG: hsa04512
Fibroblast	Endothelial	PTN	NCL	0.00516514	0	PTN_NCL	PTN - NCL	PTN	Secreted Signaling	PMID: 28356350; PMID: 25620911					Fibroblast	Macrophage	LAMB2	CD44	0.00732778	0	LAMB2_CD44	LAMB2 - CD44	LAMININ	ECM-Receptor	KEGG: hsa04512
Fibroblast	B	PTN	NCL	0.00394217	0	PTN_NCL	PTN - NCL	PTN	Secreted Signaling	PMID: 28356350; PMID: 25620911					Endothelial	B	LAMB2	CD44	0.00304723	0	LAMB2_CD44	LAMB2 - CD44	LAMININ	ECM-Receptor	KEGG: hsa04512
Fibroblast	Fibroblast	PTN	NCL	0.00572583	0	PTN_NCL	PTN - NCL	PTN	Secreted Signaling	PMID: 28356350; PMID: 25620911					Fibroblast	B	LAMB2	CD44	0.0022951	0	LAMB2_CD44	LAMB2 - CD44	LAMININ	ECM-Receptor	KEGG: hsa04512
Hepatocyte	Macrophage	C3	C3AR1	0.0104214	0	C3_C3AR1	C3 - C3AR1	COMPLEMENT	Secreted Signaling	KEGG: hsa04080					Endothelial	Fibroblast	LAMB2	CD44	0.00139976	0	LAMB2_CD44	LAMB2 - CD44	LAMININ	ECM-Receptor	KEGG: hsa04512
Macrophage	Macrophage	C3	C3AR1	0.00170962	0	C3_C3AR1	C3 - C3AR1	COMPLEMENT	Secreted Signaling	KEGG: hsa04080					Fibroblast	Fibroblast	LAMB2	CD44	0.00105383	0	LAMB2_CD44	LAMB2 - CD44	LAMININ	ECM-Receptor	KEGG: hsa04512
Endothelial	Macrophage	C3	C3AR1	0.00196097	0	C3_C3AR1	C3 - C3AR1	COMPLEMENT	Secreted Signaling	KEGG: hsa04080					Fibroblast	Hepatocyte	COL1A1	SDC1	0.0079275	0	COL1A1_SDC1	COL1A1 - SDC1	COLLAGEN	ECM-Receptor	KEGG: hsa04512
B	Macrophage	C3	C3AR1	0.000663122	0	C3_C3AR1	C3 - C3AR1	COMPLEMENT	Secreted Signaling	KEGG: hsa04080					Fibroblast	Hepatocyte	COL1A2	SDC1	0.0170691	0	COL1A2_SDC1	COL1A2 - SDC1	COLLAGEN	ECM-Receptor	KEGG: hsa04512
Hepatocyte	Macrophage	C3	ITGAX_ITGB2	0.0172985	0	C3_ITGAX_ITGB2	C3 - (ITGAX+ITGB2)	COMPLEMENT	Secreted Signaling	PMID: 16234578					Endothelial	Hepatocyte	COL4A1	SDC1	0.00694458	0	COL4A1_SDC1	COL4A1 - SDC1	COLLAGEN	ECM-Receptor	KEGG: hsa04512
Macrophage	Macrophage	C3	ITGAX_ITGB2	0.00285439	0	C3_ITGAX_ITGB2	C3 - (ITGAX+ITGB2)	COMPLEMENT	Secreted Signaling	PMID: 16234578					Fibroblast	Hepatocyte	COL4A1	SDC1	0.00665335	0	COL4A1_SDC1	COL4A1 - SDC1	COLLAGEN	ECM-Receptor	KEGG: hsa04512
Endothelial	Macrophage	C3	ITGAX_ITGB2	0.0032735	0	C3_ITGAX_ITGB2	C3 - (ITGAX+ITGB2)	COMPLEMENT	Secreted Signaling	PMID: 16234578					Endothelial	Hepatocyte	COL4A2	SDC1	0.00565869	0	COL4A2_SDC1	COL4A2 - SDC1	COLLAGEN	ECM-Receptor	KEGG: hsa04512
B	Macrophage	C3	ITGAX_ITGB2	0.00110793	0	C3_ITGAX_ITGB2	C3 - (ITGAX+ITGB2)	COMPLEMENT	Secreted Signaling	PMID: 16234578					Fibroblast	Hepatocyte	COL4A2	SDC1	0.00608874	0	COL4A2_SDC1	COL4A2 - SDC1	COLLAGEN	ECM-Receptor	KEGG: hsa04512
Hepatocyte	Macrophage	C5	C5AR1	0.00898096	0	HC_C5AR1	HC - C5AR1	COMPLEMENT	Secreted Signaling	KEGG: hsa04080					Fibroblast	Hepatocyte	COL6A1	SDC1	0.0192038	0	COL6A1_SDC1	COL6A1 - SDC1	COLLAGEN	ECM-Receptor	KEGG: hsa04512
Hepatocyte	Endothelial	F2	F2R	0.0224922	0	F2_F2R	F2 - F2R	PARs	Secreted Signaling	KEGG: hsa04080					Endothelial	Hepatocyte	COL6A2	SDC1	0.00278058	0	COL6A2_SDC1	COL6A2 - SDC1	COLLAGEN	ECM-Receptor	KEGG: hsa04512
Macrophage	Endothelial	F2	F2R	0.00160411	0	F2_F2R	F2 - F2R	PARs	Secreted Signaling	KEGG: hsa04080					Fibroblast	Hepatocyte	COL6A2	SDC1	0.0239633	0	COL6A2_SDC1	COL6A2 - SDC1	COLLAGEN	ECM-Receptor	KEGG: hsa04512
Endothelial	Endothelial	F2	F2R	0.00218045	0	F2_F2R	F2 - F2R	PARs	Secreted Signaling	KEGG: hsa04080					Fibroblast	Hepatocyte	COL6A3	SDC1	0.00439758	0	COL6A3_SDC1	COL6A3 - SDC1	COLLAGEN	ECM-Receptor	KEGG: hsa04512
B	Endothelial	F2	F2R	0.0010829	0	F2_F2R	F2 - F2R	PARs	Secreted Signaling	KEGG: hsa04080					Hepatocyte	Hepatocyte	FN1	SDC1	0.0277892	0	FN1_SDC1	FN1 - SDC1	FN1	ECM-Receptor	KEGG: hsa04512
Hepatocyte	Fibroblast	F2	F2R	0.0135988	0	F2_F2R	F2 - F2R	PARs	Secreted Signaling	KEGG: hsa04080					Fibroblast	Hepatocyte	FN1	SDC1	0.00504341	0	FN1_SDC1	FN1 - SDC1	FN1	ECM-Receptor	KEGG: hsa04512
Macrophage	Fibroblast	F2	F2R	0.000961721	0	F2_F2R	F2 - F2R	PARs	Secreted Signaling	KEGG: hsa04080					Fibroblast	Hepatocyte	THBS1	SDC1	0.00811056	0	THBS1_SDC1	THBS1 - SDC1	THBS	ECM-Receptor	KEGG: hsa04512
Endothelial	Fibroblast	F2	F2R	0.00130756	0	F2_F2R	F2 - F2R	PARs	Secreted Signaling	KEGG: hsa04080					Fibroblast	Hepatocyte	COL1A1	SDC4	0.00757222	0	COL1A1_SDC4	COL1A1 - SDC4	COLLAGEN	ECM-Receptor	KEGG: hsa04512
B	Fibroblast	F2	F2R	0.000649097	0	F2_F2R	F2 - F2R	PARs	Secreted Signaling	KEGG: hsa04080					Fibroblast	Hepatocyte	COL1A2	SDC4	0.0163108	0	COL1A2_SDC4	COL1A2 - SDC4	COLLAGEN	ECM-Receptor	KEGG: hsa04512
Hepatocyte	Endothelial	PLG	F2R	0.0144121	0	PLG_F2R	PLG - F2RL3	PARs	Secreted Signaling	KEGG: hsa04080					Endothelial	Hepatocyte	COL4A1	SDC4	0.00663305	0	COL4A1_SDC4	COL4A1 - SDC4	COLLAGEN	ECM-Receptor	KEGG: hsa04512
Hepatocyte	Fibroblast	PLG	F2R	0.00868516	0	PLG_F2R	PLG - F2RL3	PARs	Secreted Signaling	KEGG: hsa04080					Fibroblast	Hepatocyte	COL4A1	SDC4	0.00635481	0	COL4A1_SDC4	COL4A1 - SDC4	COLLAGEN	ECM-Receptor	KEGG: hsa04512
T	Endothelial	GZMA	F2R	0.0129993	0	GZMA_F2R	GZMA - F2R	PARs	Secreted Signaling	KEGG: hsa04080					Endothelial	Hepatocyte	COL4A2	SDC4	0.00540453	0	COL4A2_SDC4	COL4A2 - SDC4	COLLAGEN	ECM-Receptor	KEGG: hsa04512
T	Fibroblast	GZMA	F2R	0.00782931	0	GZMA_F2R	GZMA - F2R	PARs	Secreted Signaling	KEGG: hsa04080					Fibroblast	Hepatocyte	COL4A2	SDC4	0.00581538	0	COL4A2_SDC4	COL4A2 - SDC4	COLLAGEN	ECM-Receptor	KEGG: hsa04512
Hepatocyte	Endothelial	F2	F2RL3	0.00206527	0	F2_F2RL3	F2 - F2RL3	PARs	Secreted Signaling	KEGG: hsa04080					Fibroblast	Hepatocyte	COL6A1	SDC4	0.0183525	0	COL6A1_SDC4	COL6A1 - SDC4	COLLAGEN	ECM-Receptor	KEGG: hsa04512
Macrophage	Endothelial	F2	F2RL3	0.000144488	0	F2_F2RL3	F2 - F2RL3	PARs	Secreted Signaling	KEGG: hsa04080					Endothelial	Hepatocyte	COL6A2	SDC4	0.00265534	0	COL6A2_SDC4	COL6A2 - SDC4	COLLAGEN	ECM-Receptor	KEGG: hsa04512
Endothelial	Endothelial	F2	F2RL3	0.000196504	0	F2_F2RL3	F2 - F2RL3	PARs	Secreted Signaling	KEGG: hsa04080					Fibroblast	Hepatocyte	COL6A2	SDC4	0.022906	0	COL6A2_SDC4	COL6A2 - SDC4	COLLAGEN	ECM-Receptor	KEGG: hsa04512
B	Endothelial	F2	F2RL3	9.74938e-05	0	F2_F2RL3	F2 - F2RL3	PARs	Secreted Signaling	KEGG: hsa04080					Fibroblast	Hepatocyte	COL6A3	SDC4	0.00419982	0	COL6A3_SDC4	COL6A3 - SDC4	COLLAGEN	ECM-Receptor	KEGG: hsa04512
T	Endothelial	GZMA	F2RL3	0.00118318	0	GZMA_F2RL3	GZMA - F2RL3	PARs	Secreted Signaling	KEGG: hsa04080					Hepatocyte	Hepatocyte	FN1	SDC4	0.0265677	0	FN1_SDC4	FN1 - SDC4	FN1	ECM-Receptor	KEGG: hsa04512
Hepatocyte	Endothelial	PLG	F2RL3	0.00131348	0	PLG_F2RL3	PLG - F2RL3	PARs	Secreted Signaling	KEGG: hsa04080					Fibroblast	Hepatocyte	FN1	SDC4	0.00481676	0	FN1_SDC4	FN1 - SDC4	FN1	ECM-Receptor	KEGG: hsa04512
Endothelial	Endothelial	SEMA3G	NRP2_PLXNA2	0.000232717	0	SEMA3G_NRP2_PLXNA2	SEMA3G - (NRP2+PLXNA2)	SEMA3	Secreted Signaling	PMID: 27533782					Fibroblast	Hepatocyte	THBS1	SDC4	0.00774714	0	THBS1_SDC4	THBS1 - SDC4	THBS	ECM-Receptor	KEGG: hsa04512
Hepatocyte	Endothelial	ADM	CALCRL	0.00204843	0	ADM_CALCRL	ADM - CALCRL	CALCR	Secreted Signaling	KEGG: hsa04080					Fibroblast	Macrophage	THBS1	CD36	0.00303749	0	THBS1_CD36	THBS1 - CD36	THBS	ECM-Receptor	KEGG: hsa04512
Macrophage	Endothelial	ADM	CALCRL	0.00808556	0	ADM_CALCRL	ADM - CALCRL	CALCR	Secreted Signaling	KEGG: hsa04080					Fibroblast	Endothelial	THBS1	CD36	0.0199359	0	THBS1_CD36	THBS1 - CD36	THBS	ECM-Receptor	KEGG: hsa04512
Endothelial	Endothelial	ADM	CALCRL	0.0211297	0	ADM_CALCRL	ADM - CALCRL	CALCR	Secreted Signaling	KEGG: hsa04080					Fibroblast	T	THBS1	CD47	0.00497878	0	THBS1_CD47	THBS1 - CD47	THBS	ECM-Receptor	KEGG: hsa04512
T	Macrophage	ANXA1	FPR1	0.00894694	0	ANXA1_FPR1	ANXA1 - FPR1	ANNEXIN	Secreted Signaling	PMID: 23230437					Fibroblast	Hepatocyte	THBS1	CD47	0.00219359	0	THBS1_CD47	THBS1 - CD47	THBS	ECM-Receptor	KEGG: hsa04512
Macrophage	Macrophage	ANXA1	FPR1	0.00741003	0	ANXA1_FPR1	ANXA1 - FPR1	ANNEXIN	Secreted Signaling	PMID: 23230437					Fibroblast	Macrophage	THBS1	CD47	0.00348874	0	THBS1_CD47	THBS1 - CD47	THBS	ECM-Receptor	KEGG: hsa04512
Endothelial	Macrophage	ANXA1	FPR1	0.00766533	0	ANXA1_FPR1	ANXA1 - FPR1	ANNEXIN	Secreted Signaling	PMID: 23230437					Fibroblast	Endothelial	THBS1	CD47	0.00371907	0	THBS1_CD47	THBS1 - CD47	THBS	ECM-Receptor	KEGG: hsa04512
Fibroblast	Macrophage	ANXA1	FPR1	0.00713976	0	ANXA1_FPR1	ANXA1 - FPR1	ANNEXIN	Secreted Signaling	PMID: 23230437					Fibroblast	B	THBS1	CD47	0.00404204	0	THBS1_CD47	THBS1 - CD47	THBS	ECM-Receptor	KEGG: hsa04512
Endothelial	Macrophage	GAS6	AXL	0.00174451	0	GAS6_AXL	GAS6 - AXL	GAS	Secreted Signaling	PMID: 27801848					Fibroblast	Fibroblast	THBS1	CD47	0.00268907	0	THBS1_CD47	THBS1 - CD47	THBS	ECM-Receptor	KEGG: hsa04512
Fibroblast	Macrophage	GAS6	AXL	0.00182276	0	GAS6_AXL	GAS6 - AXL	GAS	Secreted Signaling	PMID: 27801848					T	T	ADGRE5	CD55	0.0104817	0	ADGRE5_CD55	ADGRE5 - CD55	ADGRE5	Cell-Cell Contact	PMID: 11297558
Endothelial	Fibroblast	GAS6	AXL	0.00553902	0	GAS6_AXL	GAS6 - AXL	GAS	Secreted Signaling	PMID: 27801848					T	Macrophage	ADGRE5	CD55	0.0288533	0	ADGRE5_CD55	ADGRE5 - CD55	ADGRE5	Cell-Cell Contact	PMID: 11297558
Fibroblast	Fibroblast	GAS6	AXL	0.00578647	0	GAS6_AXL	GAS6 - AXL	GAS	Secreted Signaling	PMID: 27801848					Macrophage	Macrophage	ADGRE5	CD55	0.00704881	0	ADGRE5_CD55	ADGRE5 - CD55	ADGRE5	Cell-Cell Contact	PMID: 11297558
Endothelial	Macrophage	GAS6	MERTK	0.00110686	0	GAS6_MERTK	GAS6 - MERTK	GAS	Secreted Signaling	PMID: 27801848					B	Macrophage	ADGRE5	CD55	0.00910944	0	ADGRE5_CD55	ADGRE5 - CD55	ADGRE5	Cell-Cell Contact	PMID: 11297558
Fibroblast	Macrophage	GAS6	MERTK	0.00115654	0	GAS6_MERTK	GAS6 - MERTK	GAS	Secreted Signaling	PMID: 27801848					Fibroblast	Macrophage	ADGRE5	CD55	0.00598883	0.02	ADGRE5_CD55	ADGRE5 - CD55	ADGRE5	Cell-Cell Contact	PMID: 11297558
Macrophage	T	LGALS9	PTPRC	0.0360159	0	LGALS9_CD45	LGALS9 - CD45	GALECTIN	Secreted Signaling	PMID: 30120235					T	Endothelial	ADGRE5	CD55	0.0131326	0	ADGRE5_CD55	ADGRE5 - CD55	ADGRE5	Cell-Cell Contact	PMID: 11297558
Endothelial	T	LGALS9	PTPRC	0.0105596	0	LGALS9_CD45	LGALS9 - CD45	GALECTIN	Secreted Signaling	PMID: 30120235					T	B	ADGRE5	CD55	0.0235711	0	ADGRE5_CD55	ADGRE5 - CD55	ADGRE5	Cell-Cell Contact	PMID: 11297558
Macrophage	Macrophage	LGALS9	PTPRC	0.015139	0	LGALS9_CD45	LGALS9 - CD45	GALECTIN	Secreted Signaling	PMID: 30120235					Macrophage	B	ADGRE5	CD55	0.00573481	0	ADGRE5_CD55	ADGRE5 - CD55	ADGRE5	Cell-Cell Contact	PMID: 11297558
Endothelial	Macrophage	LGALS9	PTPRC	0.00437171	0	LGALS9_CD45	LGALS9 - CD45	GALECTIN	Secreted Signaling	PMID: 30120235					B	B	ADGRE5	CD55	0.00741417	0	ADGRE5_CD55	ADGRE5 - CD55	ADGRE5	Cell-Cell Contact	PMID: 11297558
Macrophage	B	LGALS9	PTPRC	0.00552986	0	LGALS9_CD45	LGALS9 - CD45	GALECTIN	Secreted Signaling	PMID: 30120235					Hepatocyte	T	APP	CD74	0.0173202	0	APP_CD74	APP - CD74	APP	Cell-Cell Contact	PMID: 19849849
Endothelial	B	LGALS9	PTPRC	0.00158586	0	LGALS9_CD45	LGALS9 - CD45	GALECTIN	Secreted Signaling	PMID: 30120235					Endothelial	T	APP	CD74	0.138609	0	APP_CD74	APP - CD74	APP	Cell-Cell Contact	PMID: 19849849
Hepatocyte	Macrophage	PROS1	AXL	0.00110452	0	PROS1_AXL	PROS1 - AXL	PROS	Secreted Signaling	PMID: 29531161					Fibroblast	T	APP	CD74	0.0824111	0	APP_CD74	APP - CD74	APP	Cell-Cell Contact	PMID: 19849849
Endothelial	Macrophage	PROS1	AXL	0.000822469	0	PROS1_AXL	PROS1 - AXL	PROS	Secreted Signaling	PMID: 29531161					Hepatocyte	Hepatocyte	APP	CD74	0.0139873	0	APP_CD74	APP - CD74	APP	Cell-Cell Contact	PMID: 19849849
Hepatocyte	Fibroblast	PROS1	AXL	0.00351188	0	PROS1_AXL	PROS1 - AXL	PROS	Secreted Signaling	PMID: 29531161					Endothelial	Hepatocyte	APP	CD74	0.11466	0	APP_CD74	APP - CD74	APP	Cell-Cell Contact	PMID: 19849849
Endothelial	Fibroblast	PROS1	AXL	0.00261669	0	PROS1_AXL	PROS1 - AXL	PROS	Secreted Signaling	PMID: 29531161					Fibroblast	Hepatocyte	APP	CD74	0.0674122	0	APP_CD74	APP - CD74	APP	Cell-Cell Contact	PMID: 19849849
Macrophage	Macrophage	LGALS9	HAVCR2	0.00409331	0	LGALS9_HAVCR2	LGALS9 - HAVCR2	GALECTIN	Secreted Signaling	PMID: 27192565					Hepatocyte	Macrophage	APP	CD74	0.0318891	0	APP_CD74	APP - CD74	APP	Cell-Cell Contact	PMID: 19849849
Endothelial	Macrophage	LGALS9	HAVCR2	0.00117268	0	LGALS9_HAVCR2	LGALS9 - HAVCR2	GALECTIN	Secreted Signaling	PMID: 27192565					Endothelial	Macrophage	APP	CD74	0.231197	0	APP_CD74	APP - CD74	APP	Cell-Cell Contact	PMID: 19849849
Macrophage	T	LGALS9	CD44	0.0239891	0	LGALS9_CD44	LGALS9 - CD44	GALECTIN	Secreted Signaling	PMID: 25065622					Fibroblast	Macrophage	APP	CD74	0.143723	0	APP_CD74	APP - CD74	APP	Cell-Cell Contact	PMID: 19849849
Endothelial	T	LGALS9	CD44	0.00697193	0	LGALS9_CD44	LGALS9 - CD44	GALECTIN	Secreted Signaling	PMID: 25065622					Hepatocyte	Endothelial	APP	CD74	0.0197256	0	APP_CD74	APP - CD74	APP	Cell-Cell Contact	PMID: 19849849
Macrophage	Macrophage	LGALS9	CD44	0.0172285	0	LGALS9_CD44	LGALS9 - CD44	GALECTIN	Secreted Signaling	PMID: 25065622					Endothelial	Endothelial	APP	CD74	0.155199	0	APP_CD74	APP - CD74	APP	Cell-Cell Contact	PMID: 19849849
Endothelial	Macrophage	LGALS9	CD44	0.00498262	0	LGALS9_CD44	LGALS9 - CD44	GALECTIN	Secreted Signaling	PMID: 25065622					Fibroblast	Endothelial	APP	CD74	0.0930009	0	APP_CD74	APP - CD74	APP	Cell-Cell Contact	PMID: 19849849
Macrophage	B	LGALS9	CD44	0.00357186	0	LGALS9_CD44	LGALS9 - CD44	GALECTIN	Secreted Signaling	PMID: 25065622					Hepatocyte	B	APP	CD74	0.0262502	0	APP_CD74	APP - CD74	APP	Cell-Cell Contact	PMID: 19849849
Endothelial	B	LGALS9	CD44	0.00102291	0	LGALS9_CD44	LGALS9 - CD44	GALECTIN	Secreted Signaling	PMID: 25065622					Endothelial	B	APP	CD74	0.197505	0	APP_CD74	APP - CD74	APP	Cell-Cell Contact	PMID: 19849849
Macrophage	Fibroblast	LGALS9	CD44	0.00510911	0	LGALS9_CD44	LGALS9 - CD44	GALECTIN	Secreted Signaling	PMID: 25065622					Fibroblast	B	APP	CD74	0.120776	0	APP_CD74	APP - CD74	APP	Cell-Cell Contact	PMID: 19849849
Endothelial	Fibroblast	LGALS9	CD44	0.00146476	0	LGALS9_CD44	LGALS9 - CD44	GALECTIN	Secreted Signaling	PMID: 25065622					Hepatocyte	Fibroblast	APP	CD74	0.0145382	0	APP_CD74	APP - CD74	APP	Cell-Cell Contact	PMID: 19849849
Fibroblast	Endothelial	COL1A1	ITGA1_ITGB1	0.0263888	0	COL1A1_ITGA1_ITGB1	COL1A1 - (ITGA1+ITGB1)	COLLAGEN	ECM-Receptor	KEGG: hsa04512					Endothelial	Fibroblast	APP	CD74	0.118699	0	APP_CD74	APP - CD74	APP	Cell-Cell Contact	PMID: 19849849
Fibroblast	Fibroblast	COL1A1	ITGA1_ITGB1	0.0593939	0	COL1A1_ITGA1_ITGB1	COL1A1 - (ITGA1+ITGB1)	COLLAGEN	ECM-Receptor	KEGG: hsa04512					Fibroblast	Fibroblast	APP	CD74	0.0699179	0	APP_CD74	APP - CD74	APP	Cell-Cell Contact	PMID: 19849849
Fibroblast	Endothelial	COL1A2	ITGA1_ITGB1	0.037647	0	COL1A2_ITGA1_ITGB1	COL1A2 - (ITGA1+ITGB1)	COLLAGEN	ECM-Receptor	KEGG: hsa04512					Hepatocyte	Hepatocyte	CADM1	CADM1	0.000428606	0	CADM1_CADM1	CADM1 - CADM1	CADM	Cell-Cell Contact	PMID: 24503895
Fibroblast	Fibroblast	COL1A2	ITGA1_ITGB1	0.083525	0	COL1A2_ITGA1_ITGB1	COL1A2 - (ITGA1+ITGB1)	COLLAGEN	ECM-Receptor	KEGG: hsa04512					T	Macrophage	PTPRC	MRC1	0.0267459	0	PTPRC_MRC1	PTPRC - MRC1	CD45	Cell-Cell Contact	PMID: 27601670; PMID: 10575006
Endothelial	Endothelial	COL4A1	ITGA1_ITGB1	0.0232688	0	COL4A1_ITGA1_ITGB1	COL4A1 - (ITGA1+ITGB1)	COLLAGEN	ECM-Receptor	KEGG: hsa04512					Macrophage	Macrophage	PTPRC	MRC1	0.0132726	0	PTPRC_MRC1	PTPRC - MRC1	CD45	Cell-Cell Contact	PMID: 27601670; PMID: 10575006
Fibroblast	Endothelial	COL4A1	ITGA1_ITGB1	0.0281551	0	COL4A1_ITGA1_ITGB1	COL4A1 - (ITGA1+ITGB1)	COLLAGEN	ECM-Receptor	KEGG: hsa04512					B	Macrophage	PTPRC	MRC1	0.0113998	0	PTPRC_MRC1	PTPRC - MRC1	CD45	Cell-Cell Contact	PMID: 27601670; PMID: 10575006
Endothelial	Fibroblast	COL4A1	ITGA1_ITGB1	0.0525825	0	COL4A1_ITGA1_ITGB1	COL4A1 - (ITGA1+ITGB1)	COLLAGEN	ECM-Receptor	KEGG: hsa04512					T	Endothelial	PTPRC	MRC1	0.0416928	0	PTPRC_MRC1	PTPRC - MRC1	CD45	Cell-Cell Contact	PMID: 27601670; PMID: 10575006
Fibroblast	Fibroblast	COL4A1	ITGA1_ITGB1	0.063226	0	COL4A1_ITGA1_ITGB1	COL4A1 - (ITGA1+ITGB1)	COLLAGEN	ECM-Receptor	KEGG: hsa04512					Macrophage	Endothelial	PTPRC	MRC1	0.0208513	0	PTPRC_MRC1	PTPRC - MRC1	CD45	Cell-Cell Contact	PMID: 27601670; PMID: 10575006
Endothelial	Endothelial	COL4A2	ITGA1_ITGB1	0.0198972	0	COL4A2_ITGA1_ITGB1	COL4A2 - (ITGA1+ITGB1)	COLLAGEN	ECM-Receptor	KEGG: hsa04512					B	Endothelial	PTPRC	MRC1	0.0179285	0	PTPRC_MRC1	PTPRC - MRC1	CD45	Cell-Cell Contact	PMID: 27601670; PMID: 10575006
Fibroblast	Endothelial	COL4A2	ITGA1_ITGB1	0.0294595	0	COL4A2_ITGA1_ITGB1	COL4A2 - (ITGA1+ITGB1)	COLLAGEN	ECM-Receptor	KEGG: hsa04512					T	Macrophage	CD99	PILRA	0.0092346	0	CD99_PILRA	CD99 - PILRA	CD99	Cell-Cell Contact	PMID: 18234675
Endothelial	Fibroblast	COL4A2	ITGA1_ITGB1	0.0451596	0	COL4A2_ITGA1_ITGB1	COL4A2 - (ITGA1+ITGB1)	COLLAGEN	ECM-Receptor	KEGG: hsa04512					Hepatocyte	Macrophage	CD99	PILRA	0.00196548	0	CD99_PILRA	CD99 - PILRA	CD99	Cell-Cell Contact	PMID: 18234675
Fibroblast	Fibroblast	COL4A2	ITGA1_ITGB1	0.0660446	0	COL4A2_ITGA1_ITGB1	COL4A2 - (ITGA1+ITGB1)	COLLAGEN	ECM-Receptor	KEGG: hsa04512					Macrophage	Macrophage	CD99	PILRA	0.00164559	0	CD99_PILRA	CD99 - PILRA	CD99	Cell-Cell Contact	PMID: 18234675
Fibroblast	Endothelial	COL6A1	ITGA1_ITGB1	0.0197876	0	COL6A1_ITGA1_ITGB1	COL6A1 - (ITGA1+ITGB1)	COLLAGEN	ECM-Receptor	KEGG: hsa04512					Endothelial	Macrophage	CD99	PILRA	0.00946257	0	CD99_PILRA	CD99 - PILRA	CD99	Cell-Cell Contact	PMID: 18234675
Fibroblast	Fibroblast	COL6A1	ITGA1_ITGB1	0.0449172	0	COL6A1_ITGA1_ITGB1	COL6A1 - (ITGA1+ITGB1)	COLLAGEN	ECM-Receptor	KEGG: hsa04512					B	Macrophage	CD99	PILRA	0.00277006	0	CD99_PILRA	CD99 - PILRA	CD99	Cell-Cell Contact	PMID: 18234675
Endothelial	Endothelial	COL6A2	ITGA1_ITGB1	0.00426555	0	COL6A2_ITGA1_ITGB1	COL6A2 - (ITGA1+ITGB1)	COLLAGEN	ECM-Receptor	KEGG: hsa04512					Fibroblast	Macrophage	CD99	PILRA	0.0102757	0	CD99_PILRA	CD99 - PILRA	CD99	Cell-Cell Contact	PMID: 18234675
Fibroblast	Endothelial	COL6A2	ITGA1_ITGB1	0.0323358	0	COL6A2_ITGA1_ITGB1	COL6A2 - (ITGA1+ITGB1)	COLLAGEN	ECM-Receptor	KEGG: hsa04512					T	T	CD99	CD99	0.0457235	0	CD99_CD99	CD99 - CD99	CD99	Cell-Cell Contact	KEGG: hsa04514
Endothelial	Fibroblast	COL6A2	ITGA1_ITGB1	0.00988139	0	COL6A2_ITGA1_ITGB1	COL6A2 - (ITGA1+ITGB1)	COLLAGEN	ECM-Receptor	KEGG: hsa04512					Endothelial	T	CD99	CD99	0.0468096	0	CD99_CD99	CD99 - CD99	CD99	Cell-Cell Contact	KEGG: hsa04514
Fibroblast	Fibroblast	COL6A2	ITGA1_ITGB1	0.0722272	0	COL6A2_ITGA1_ITGB1	COL6A2 - (ITGA1+ITGB1)	COLLAGEN	ECM-Receptor	KEGG: hsa04512					B	T	CD99	CD99	0.0140784	0	CD99_CD99	CD99 - CD99	CD99	Cell-Cell Contact	KEGG: hsa04514
Fibroblast	Endothelial	COL6A3	ITGA1_ITGB1	0.0152673	0	COL6A3_ITGA1_ITGB1	COL6A3 - (ITGA1+ITGB1)	COLLAGEN	ECM-Receptor	KEGG: hsa04512					Fibroblast	T	CD99	CD99	0.0506681	0	CD99_CD99	CD99 - CD99	CD99	Cell-Cell Contact	KEGG: hsa04514
Fibroblast	Fibroblast	COL6A3	ITGA1_ITGB1	0.0348605	0	COL6A3_ITGA1_ITGB1	COL6A3 - (ITGA1+ITGB1)	COLLAGEN	ECM-Receptor	KEGG: hsa04512					T	Endothelial	CD99	CD99	0.0468096	0	CD99_CD99	CD99 - CD99	CD99	Cell-Cell Contact	KEGG: hsa04514
Hepatocyte	Endothelial	FN1	ITGA5_ITGB1	0.0355304	0	FN1_ITGA5_ITGB1	FN1 - (ITGA5+ITGB1)	FN1	ECM-Receptor	KEGG: hsa04512					Endothelial	Endothelial	CD99	CD99	0.0479203	0	CD99_CD99	CD99 - CD99	CD99	Cell-Cell Contact	KEGG: hsa04514
Macrophage	Endothelial	FN1	ITGA5_ITGB1	0.00489455	0	FN1_ITGA5_ITGB1	FN1 - (ITGA5+ITGB1)	FN1	ECM-Receptor	KEGG: hsa04512					Fibroblast	Endothelial	CD99	CD99	0.0518654	0	CD99_CD99	CD99 - CD99	CD99	Cell-Cell Contact	KEGG: hsa04514
Endothelial	Endothelial	FN1	ITGA5_ITGB1	0.0218603	0	FN1_ITGA5_ITGB1	FN1 - (ITGA5+ITGB1)	FN1	ECM-Receptor	KEGG: hsa04512					T	B	CD99	CD99	0.0140784	0	CD99_CD99	CD99 - CD99	CD99	Cell-Cell Contact	KEGG: hsa04514
B	Endothelial	FN1	ITGA5_ITGB1	0.00162106	0	FN1_ITGA5_ITGB1	FN1 - (ITGA5+ITGB1)	FN1	ECM-Receptor	KEGG: hsa04512					T	Fibroblast	CD99	CD99	0.0506681	0	CD99_CD99	CD99 - CD99	CD99	Cell-Cell Contact	KEGG: hsa04514
Fibroblast	Endothelial	FN1	ITGA5_ITGB1	0.0470754	0	FN1_ITGA5_ITGB1	FN1 - (ITGA5+ITGB1)	FN1	ECM-Receptor	KEGG: hsa04512					Endothelial	Fibroblast	CD99	CD99	0.0518654	0	CD99_CD99	CD99 - CD99	CD99	Cell-Cell Contact	KEGG: hsa04514
Endothelial	Endothelial	LAMA4	ITGA1_ITGB1	0.00476904	0	LAMA4_ITGA1_ITGB1	LAMA4 - (ITGA1+ITGB1)	LAMININ	ECM-Receptor	KEGG: hsa04512					Fibroblast	Fibroblast	CD99	CD99	0.0561161	0	CD99_CD99	CD99 - CD99	CD99	Cell-Cell Contact	KEGG: hsa04514
Fibroblast	Endothelial	LAMA4	ITGA1_ITGB1	0.00441266	0	LAMA4_ITGA1_ITGB1	LAMA4 - (ITGA1+ITGB1)	LAMININ	ECM-Receptor	KEGG: hsa04512					Hepatocyte	Hepatocyte	CDH2	CDH2	0.000665077	0	CDH2_CDH2	CDH2 - CDH2	CDH	Cell-Cell Contact	KEGG: hsa04514
Endothelial	Fibroblast	LAMA4	ITGA1_ITGB1	0.0110404	0	LAMA4_ITGA1_ITGB1	LAMA4 - (ITGA1+ITGB1)	LAMININ	ECM-Receptor	KEGG: hsa04512					Hepatocyte	Hepatocyte	CDH1	CDH1	0.000394302	0	CDH1_CDH1	CDH1 - CDH1	CDH	Cell-Cell Contact	KEGG: hsa04514
Fibroblast	Fibroblast	LAMA4	ITGA1_ITGB1	0.0102202	0	LAMA4_ITGA1_ITGB1	LAMA4 - (ITGA1+ITGB1)	LAMININ	ECM-Receptor	KEGG: hsa04512					Hepatocyte	T	CDH1	KLRG1	0.00109607	0	CDH1_KLRG1	CDH1 - KLRG1	CDH1	Cell-Cell Contact	PMID: 19604491
Endothelial	Endothelial	LAMA5	ITGA1_ITGB1	0.00166549	0	LAMA5_ITGA1_ITGB1	LAMA5 - (ITGA1+ITGB1)	LAMININ	ECM-Receptor	KEGG: hsa04512					Endothelial	Endothelial	CDH5	CDH5	0.00432802	0	CDH5_CDH5	CDH5 - CDH5	CDH5	Cell-Cell Contact	KEGG: hsa04514
Endothelial	Fibroblast	LAMA5	ITGA1_ITGB1	0.00387153	0	LAMA5_ITGA1_ITGB1	LAMA5 - (ITGA1+ITGB1)	LAMININ	ECM-Receptor	KEGG: hsa04512					T	T	CLEC2D	KLRB1	0.0326703	0	CLEC2D_KLRB1	CLEC2D - KLRB1	CLEC	Cell-Cell Contact	PMID: 24223577
Endothelial	Endothelial	LAMB1	ITGA1_ITGB1	0.00179633	0	LAMB1_ITGA1_ITGB1	LAMB1 - (ITGA1+ITGB1)	LAMININ	ECM-Receptor	KEGG: hsa04512					B	T	CLEC2D	KLRB1	0.0240292	0	CLEC2D_KLRB1	CLEC2D - KLRB1	CLEC	Cell-Cell Contact	PMID: 24223577
Fibroblast	Endothelial	LAMB1	ITGA1_ITGB1	0.00228154	0	LAMB1_ITGA1_ITGB1	LAMB1 - (ITGA1+ITGB1)	LAMININ	ECM-Receptor	KEGG: hsa04512					T	T	CLEC2B	KLRB1	0.0893972	0	CLEC2B_KLRB1	CLEC2B - KLRB1	CLEC	Cell-Cell Contact	PMID: 24223577
Endothelial	Fibroblast	LAMB1	ITGA1_ITGB1	0.00417493	0	LAMB1_ITGA1_ITGB1	LAMB1 - (ITGA1+ITGB1)	LAMININ	ECM-Receptor	KEGG: hsa04512					Macrophage	T	CLEC2B	KLRB1	0.0644001	0	CLEC2B_KLRB1	CLEC2B - KLRB1	CLEC	Cell-Cell Contact	PMID: 24223577
Fibroblast	Fibroblast	LAMB1	ITGA1_ITGB1	0.00529923	0	LAMB1_ITGA1_ITGB1	LAMB1 - (ITGA1+ITGB1)	LAMININ	ECM-Receptor	KEGG: hsa04512					Endothelial	T	CLEC2B	KLRB1	0.0779353	0	CLEC2B_KLRB1	CLEC2B - KLRB1	CLEC	Cell-Cell Contact	PMID: 24223577
Endothelial	Endothelial	LAMB2	ITGA1_ITGB1	0.00304436	0	LAMB2_ITGA1_ITGB1	LAMB2 - (ITGA1+ITGB1)	LAMININ	ECM-Receptor	KEGG: hsa04512					T	T	CD69	KLRB1	0.143473	0	CLEC2C_KLRB1	CLEC2C - KLRB1	CLEC	Cell-Cell Contact	PMID: 24223577
Fibroblast	Endothelial	LAMB2	ITGA1_ITGB1	0.00379297	0	LAMB2_ITGA1_ITGB1	LAMB2 - (ITGA1+ITGB1)	LAMININ	ECM-Receptor	KEGG: hsa04512					B	T	CD69	KLRB1	0.0640974	0	CLEC2C_KLRB1	CLEC2C - KLRB1	CLEC	Cell-Cell Contact	PMID: 24223577
Endothelial	Fibroblast	LAMB2	ITGA1_ITGB1	0.00706386	0	LAMB2_ITGA1_ITGB1	LAMB2 - (ITGA1+ITGB1)	LAMININ	ECM-Receptor	KEGG: hsa04512					Endothelial	T	CLEC1B	KLRB1	0.100052	0	CLEC1B_KLRB1	CLEC1B - KLRB1	CLEC	Cell-Cell Contact	PMID: 24223577
Fibroblast	Fibroblast	LAMB2	ITGA1_ITGB1	0.00879213	0	LAMB2_ITGA1_ITGB1	LAMB2 - (ITGA1+ITGB1)	LAMININ	ECM-Receptor	KEGG: hsa04512					Endothelial	Hepatocyte	CLEC1B	KLRB1	0.00478324	0	CLEC1B_KLRB1	CLEC1B - KLRB1	CLEC	Cell-Cell Contact	PMID: 24223577
Endothelial	Endothelial	LAMC1	ITGA1_ITGB1	0.00349598	0	LAMC1_ITGA1_ITGB1	LAMC1 - (ITGA1+ITGB1)	LAMININ	ECM-Receptor	KEGG: hsa04512					Endothelial	Macrophage	CLEC1B	KLRB1	0.00456172	0	CLEC1B_KLRB1	CLEC1B - KLRB1	CLEC	Cell-Cell Contact	PMID: 24223577
Fibroblast	Endothelial	LAMC1	ITGA1_ITGB1	0.00371103	0	LAMC1_ITGA1_ITGB1	LAMC1 - (ITGA1+ITGB1)	LAMININ	ECM-Receptor	KEGG: hsa04512					Endothelial	Endothelial	CLEC1B	KLRB1	0.00777924	0	CLEC1B_KLRB1	CLEC1B - KLRB1	CLEC	Cell-Cell Contact	PMID: 24223577
Endothelial	Fibroblast	LAMC1	ITGA1_ITGB1	0.00810689	0	LAMC1_ITGA1_ITGB1	LAMC1 - (ITGA1+ITGB1)	LAMININ	ECM-Receptor	KEGG: hsa04512					Endothelial	B	CLEC1B	KLRB1	0.0131632	0	CLEC1B_KLRB1	CLEC1B - KLRB1	CLEC	Cell-Cell Contact	PMID: 24223577
Fibroblast	Fibroblast	LAMC1	ITGA1_ITGB1	0.00860314	0	LAMC1_ITGA1_ITGB1	LAMC1 - (ITGA1+ITGB1)	LAMININ	ECM-Receptor	KEGG: hsa04512					Endothelial	Endothelial	ESAM	ESAM	0.00411354	0	ESAM_ESAM	ESAM - ESAM	ESAM	Cell-Cell Contact	KEGG: hsa04514; PMID: 11279107
Endothelial	Endothelial	LAMA4	ITGA6_ITGB1	0.00818502	0	LAMA4_ITGA6_ITGB1	LAMA4 - (ITGA6+ITGB1)	LAMININ	ECM-Receptor	KEGG: hsa04512					Fibroblast	Endothelial	ESAM	ESAM	0.00245794	0	ESAM_ESAM	ESAM - ESAM	ESAM	Cell-Cell Contact	KEGG: hsa04514; PMID: 11279107
Fibroblast	Endothelial	LAMA4	ITGA6_ITGB1	0.00757531	0	LAMA4_ITGA6_ITGB1	LAMA4 - (ITGA6+ITGB1)	LAMININ	ECM-Receptor	KEGG: hsa04512					Endothelial	Fibroblast	ESAM	ESAM	0.00245794	0	ESAM_ESAM	ESAM - ESAM	ESAM	Cell-Cell Contact	KEGG: hsa04514; PMID: 11279107
Endothelial	Endothelial	LAMA5	ITGA6_ITGB1	0.00286486	0	LAMA5_ITGA6_ITGB1	LAMA5 - (ITGA6+ITGB1)	LAMININ	ECM-Receptor	KEGG: hsa04512					Fibroblast	Fibroblast	ESAM	ESAM	0.0014677	0	ESAM_ESAM	ESAM - ESAM	ESAM	Cell-Cell Contact	KEGG: hsa04514; PMID: 11279107
Endothelial	Endothelial	LAMB1	ITGA6_ITGB1	0.00308962	0	LAMB1_ITGA6_ITGB1	LAMB1 - (ITGA6+ITGB1)	LAMININ	ECM-Receptor	KEGG: hsa04512					T	Macrophage	ITGB2	ICAM1	0.00603135	0	ITGB2_ICAM1	ITGB2 - ICAM1	ITGB2	Cell-Cell Contact	KEGG: hsa04514
Fibroblast	Endothelial	LAMB1	ITGA6_ITGB1	0.0039228	0	LAMB1_ITGA6_ITGB1	LAMB1 - (ITGA6+ITGB1)	LAMININ	ECM-Receptor	KEGG: hsa04512					Macrophage	Macrophage	ITGB2	ICAM1	0.0116595	0	ITGB2_ICAM1	ITGB2 - ICAM1	ITGB2	Cell-Cell Contact	KEGG: hsa04514
Endothelial	Endothelial	LAMB2	ITGA6_ITGB1	0.00523149	0	LAMB2_ITGA6_ITGB1	LAMB2 - (ITGA6+ITGB1)	LAMININ	ECM-Receptor	KEGG: hsa04512					B	Macrophage	ITGB2	ICAM1	0.00375121	0	ITGB2_ICAM1	ITGB2 - ICAM1	ITGB2	Cell-Cell Contact	KEGG: hsa04514
Fibroblast	Endothelial	LAMB2	ITGA6_ITGB1	0.00651438	0	LAMB2_ITGA6_ITGB1	LAMB2 - (ITGA6+ITGB1)	LAMININ	ECM-Receptor	KEGG: hsa04512					T	Endothelial	ITGB2	ICAM1	0.0153849	0	ITGB2_ICAM1	ITGB2 - ICAM1	ITGB2	Cell-Cell Contact	KEGG: hsa04514
Endothelial	Endothelial	LAMC1	ITGA6_ITGB1	0.00600559	0	LAMC1_ITGA6_ITGB1	LAMC1 - (ITGA6+ITGB1)	LAMININ	ECM-Receptor	KEGG: hsa04512					Macrophage	Endothelial	ITGB2	ICAM1	0.0294823	0	ITGB2_ICAM1	ITGB2 - ICAM1	ITGB2	Cell-Cell Contact	KEGG: hsa04514
Fibroblast	Endothelial	LAMC1	ITGA6_ITGB1	0.00637404	0	LAMC1_ITGA6_ITGB1	LAMC1 - (ITGA6+ITGB1)	LAMININ	ECM-Receptor	KEGG: hsa04512					B	Endothelial	ITGB2	ICAM1	0.00960284	0	ITGB2_ICAM1	ITGB2 - ICAM1	ITGB2	Cell-Cell Contact	KEGG: hsa04514
Endothelial	Fibroblast	LAMA4	ITGA7_ITGB1	0.00361652	0	LAMA4_ITGA7_ITGB1	LAMA4 - (ITGA7+ITGB1)	LAMININ	ECM-Receptor	KEGG: hsa04512					T	Macrophage	ITGB2	ICAM2	0.002846	0	ITGB2_ICAM2	ITGB2 - ICAM2	ITGB2	Cell-Cell Contact	KEGG: hsa04514
Fibroblast	Fibroblast	LAMA4	ITGA7_ITGB1	0.00334598	0	LAMA4_ITGA7_ITGB1	LAMA4 - (ITGA7+ITGB1)	LAMININ	ECM-Receptor	KEGG: hsa04512					Macrophage	Macrophage	ITGB2	ICAM2	0.00551823	0	ITGB2_ICAM2	ITGB2 - ICAM2	ITGB2	Cell-Cell Contact	KEGG: hsa04514
Endothelial	Fibroblast	LAMA5	ITGA7_ITGB1	0.00126205	0	LAMA5_ITGA7_ITGB1	LAMA5 - (ITGA7+ITGB1)	LAMININ	ECM-Receptor	KEGG: hsa04512					B	Macrophage	ITGB2	ICAM2	0.00176794	0	ITGB2_ICAM2	ITGB2 - ICAM2	ITGB2	Cell-Cell Contact	KEGG: hsa04514
Endothelial	Fibroblast	LAMB1	ITGA7_ITGB1	0.00136123	0	LAMB1_ITGA7_ITGB1	LAMB1 - (ITGA7+ITGB1)	LAMININ	ECM-Receptor	KEGG: hsa04512					T	Endothelial	ITGB2	ICAM2	0.0145229	0	ITGB2_ICAM2	ITGB2 - ICAM2	ITGB2	Cell-Cell Contact	KEGG: hsa04514
Fibroblast	Fibroblast	LAMB1	ITGA7_ITGB1	0.00172913	0	LAMB1_ITGA7_ITGB1	LAMB1 - (ITGA7+ITGB1)	LAMININ	ECM-Receptor	KEGG: hsa04512					Macrophage	Endothelial	ITGB2	ICAM2	0.0278529	0	ITGB2_ICAM2	ITGB2 - ICAM2	ITGB2	Cell-Cell Contact	KEGG: hsa04514
Endothelial	Fibroblast	LAMB2	ITGA7_ITGB1	0.00230768	0	LAMB2_ITGA7_ITGB1	LAMB2 - (ITGA7+ITGB1)	LAMININ	ECM-Receptor	KEGG: hsa04512					B	Endothelial	ITGB2	ICAM2	0.00906184	0	ITGB2_ICAM2	ITGB2 - ICAM2	ITGB2	Cell-Cell Contact	KEGG: hsa04514
Fibroblast	Fibroblast	LAMB2	ITGA7_ITGB1	0.00287565	0	LAMB2_ITGA7_ITGB1	LAMB2 - (ITGA7+ITGB1)	LAMININ	ECM-Receptor	KEGG: hsa04512					Macrophage	B	ITGB2	ICAM2	0.00228774	0	ITGB2_ICAM2	ITGB2 - ICAM2	ITGB2	Cell-Cell Contact	KEGG: hsa04514
Endothelial	Fibroblast	LAMC1	ITGA7_ITGB1	0.0026503	0	LAMC1_ITGA7_ITGB1	LAMC1 - (ITGA7+ITGB1)	LAMININ	ECM-Receptor	KEGG: hsa04512					Endothelial	Endothelial	JAM2	JAM2	0.00305338	0	JAM2_JAM2	JAM2 - JAM2	JAM	Cell-Cell Contact	KEGG: hsa04514
Fibroblast	Fibroblast	LAMC1	ITGA7_ITGB1	0.00281348	0	LAMC1_ITGA7_ITGB1	LAMC1 - (ITGA7+ITGB1)	LAMININ	ECM-Receptor	KEGG: hsa04512					T	T	HLA-A	CD8A	0.0519061	0	HLA-A_CD8A	HLA-A - CD8A	MHC-I	Cell-Cell Contact	KEGG: hsa04514
Fibroblast	Endothelial	COL1A1	ITGA10_ITGB1	0.016324	0	COL1A1_ITGA10_ITGB1	COL1A1 - (ITGA10+ITGB1)	COLLAGEN	ECM-Receptor	KEGG: hsa04512					Hepatocyte	T	HLA-A	CD8A	0.0295399	0	HLA-A_CD8A	HLA-A - CD8A	MHC-I	Cell-Cell Contact	KEGG: hsa04514
Fibroblast	Endothelial	COL1A2	ITGA10_ITGB1	0.0233915	0	COL1A2_ITGA10_ITGB1	COL1A2 - (ITGA10+ITGB1)	COLLAGEN	ECM-Receptor	KEGG: hsa04512					Macrophage	T	HLA-A	CD8A	0.0413154	0	HLA-A_CD8A	HLA-A - CD8A	MHC-I	Cell-Cell Contact	KEGG: hsa04514
Endothelial	Endothelial	COL4A1	ITGA10_ITGB1	0.0143765	0	COL4A1_ITGA10_ITGB1	COL4A1 - (ITGA10+ITGB1)	COLLAGEN	ECM-Receptor	KEGG: hsa04512					Endothelial	T	HLA-A	CD8A	0.0459131	0	HLA-A_CD8A	HLA-A - CD8A	MHC-I	Cell-Cell Contact	KEGG: hsa04514
Fibroblast	Endothelial	COL4A1	ITGA10_ITGB1	0.0174287	0	COL4A1_ITGA10_ITGB1	COL4A1 - (ITGA10+ITGB1)	COLLAGEN	ECM-Receptor	KEGG: hsa04512					B	T	HLA-A	CD8A	0.0424457	0	HLA-A_CD8A	HLA-A - CD8A	MHC-I	Cell-Cell Contact	KEGG: hsa04514
Endothelial	Endothelial	COL4A2	ITGA10_ITGB1	0.0122771	0	COL4A2_ITGA10_ITGB1	COL4A2 - (ITGA10+ITGB1)	COLLAGEN	ECM-Receptor	KEGG: hsa04512					Fibroblast	T	HLA-A	CD8A	0.035513	0	HLA-A_CD8A	HLA-A - CD8A	MHC-I	Cell-Cell Contact	KEGG: hsa04514
Fibroblast	Endothelial	COL4A2	ITGA10_ITGB1	0.0182455	0	COL4A2_ITGA10_ITGB1	COL4A2 - (ITGA10+ITGB1)	COLLAGEN	ECM-Receptor	KEGG: hsa04512					T	T	HLA-B	CD8A	0.0492951	0	HLA-B_CD8A	HLA-B - CD8A	MHC-I	Cell-Cell Contact	KEGG: hsa04514
Fibroblast	Endothelial	COL6A1	ITGA10_ITGB1	0.0122089	0	COL6A1_ITGA10_ITGB1	COL6A1 - (ITGA10+ITGB1)	COLLAGEN	ECM-Receptor	KEGG: hsa04512					Hepatocyte	T	HLA-B	CD8A	0.033957	0	HLA-B_CD8A	HLA-B - CD8A	MHC-I	Cell-Cell Contact	KEGG: hsa04514
Endothelial	Endothelial	COL6A2	ITGA10_ITGB1	0.00261598	0	COL6A2_ITGA10_ITGB1	COL6A2 - (ITGA10+ITGB1)	COLLAGEN	ECM-Receptor	KEGG: hsa04512					Macrophage	T	HLA-B	CD8A	0.0462863	0	HLA-B_CD8A	HLA-B - CD8A	MHC-I	Cell-Cell Contact	KEGG: hsa04514
Fibroblast	Endothelial	COL6A2	ITGA10_ITGB1	0.0200495	0	COL6A2_ITGA10_ITGB1	COL6A2 - (ITGA10+ITGB1)	COLLAGEN	ECM-Receptor	KEGG: hsa04512					Endothelial	T	HLA-B	CD8A	0.0493301	0	HLA-B_CD8A	HLA-B - CD8A	MHC-I	Cell-Cell Contact	KEGG: hsa04514
Fibroblast	Endothelial	COL6A3	ITGA10_ITGB1	0.00940334	0	COL6A3_ITGA10_ITGB1	COL6A3 - (ITGA10+ITGB1)	COLLAGEN	ECM-Receptor	KEGG: hsa04512					B	T	HLA-B	CD8A	0.0437191	0	HLA-B_CD8A	HLA-B - CD8A	MHC-I	Cell-Cell Contact	KEGG: hsa04514
Hepatocyte	Hepatocyte	FN1	ITGAV_ITGB1	0.00871318	0	FN1_ITGAV_ITGB1	FN1 - (ITGAV+ITGB1)	FN1	ECM-Receptor	KEGG: hsa04512					Fibroblast	T	HLA-B	CD8A	0.0339313	0	HLA-B_CD8A	HLA-B - CD8A	MHC-I	Cell-Cell Contact	KEGG: hsa04514
Macrophage	Hepatocyte	FN1	ITGAV_ITGB1	0.0011722	0	FN1_ITGAV_ITGB1	FN1 - (ITGAV+ITGB1)	FN1	ECM-Receptor	KEGG: hsa04512					T	T	HLA-C	CD8A	0.0500509	0	HLA-C_CD8A	HLA-C - CD8A	MHC-I	Cell-Cell Contact	KEGG: hsa04514
Endothelial	Hepatocyte	FN1	ITGAV_ITGB1	0.00530411	0	FN1_ITGAV_ITGB1	FN1 - (ITGAV+ITGB1)	FN1	ECM-Receptor	KEGG: hsa04512					Hepatocyte	T	HLA-C	CD8A	0.0285163	0	HLA-C_CD8A	HLA-C - CD8A	MHC-I	Cell-Cell Contact	KEGG: hsa04514
B	Hepatocyte	FN1	ITGAV_ITGB1	0.000387259	0	FN1_ITGAV_ITGB1	FN1 - (ITGAV+ITGB1)	FN1	ECM-Receptor	KEGG: hsa04512					Macrophage	T	HLA-C	CD8A	0.0416247	0	HLA-C_CD8A	HLA-C - CD8A	MHC-I	Cell-Cell Contact	KEGG: hsa04514
Fibroblast	Hepatocyte	FN1	ITGAV_ITGB1	0.0116496	0	FN1_ITGAV_ITGB1	FN1 - (ITGAV+ITGB1)	FN1	ECM-Receptor	KEGG: hsa04512					Endothelial	T	HLA-C	CD8A	0.0442135	0	HLA-C_CD8A	HLA-C - CD8A	MHC-I	Cell-Cell Contact	KEGG: hsa04514
Hepatocyte	Endothelial	FN1	ITGAV_ITGB1	0.013933	0	FN1_ITGAV_ITGB1	FN1 - (ITGAV+ITGB1)	FN1	ECM-Receptor	KEGG: hsa04512					B	T	HLA-C	CD8A	0.0417603	0	HLA-C_CD8A	HLA-C - CD8A	MHC-I	Cell-Cell Contact	KEGG: hsa04514
Macrophage	Endothelial	FN1	ITGAV_ITGB1	0.00188301	0	FN1_ITGAV_ITGB1	FN1 - (ITGAV+ITGB1)	FN1	ECM-Receptor	KEGG: hsa04512					Fibroblast	T	HLA-C	CD8A	0.0338225	0	HLA-C_CD8A	HLA-C - CD8A	MHC-I	Cell-Cell Contact	KEGG: hsa04514
Endothelial	Endothelial	FN1	ITGAV_ITGB1	0.00849917	0	FN1_ITGAV_ITGB1	FN1 - (ITGAV+ITGB1)	FN1	ECM-Receptor	KEGG: hsa04512					T	T	HLA-E	CD8A	0.0385457	0	HLA-E_CD8A	HLA-E - CD8A	MHC-I	Cell-Cell Contact	KEGG: hsa04514
B	Endothelial	FN1	ITGAV_ITGB1	0.000622388	0	FN1_ITGAV_ITGB1	FN1 - (ITGAV+ITGB1)	FN1	ECM-Receptor	KEGG: hsa04512					Hepatocyte	T	HLA-E	CD8A	0.0119003	0	HLA-E_CD8A	HLA-E - CD8A	MHC-I	Cell-Cell Contact	KEGG: hsa04514
Fibroblast	Endothelial	FN1	ITGAV_ITGB1	0.0185956	0	FN1_ITGAV_ITGB1	FN1 - (ITGAV+ITGB1)	FN1	ECM-Receptor	KEGG: hsa04512					Macrophage	T	HLA-E	CD8A	0.0331386	0	HLA-E_CD8A	HLA-E - CD8A	MHC-I	Cell-Cell Contact	KEGG: hsa04514
Hepatocyte	Fibroblast	FN1	ITGAV_ITGB1	0.0254629	0	FN1_ITGAV_ITGB1	FN1 - (ITGAV+ITGB1)	FN1	ECM-Receptor	KEGG: hsa04512					Endothelial	T	HLA-E	CD8A	0.0415826	0	HLA-E_CD8A	HLA-E - CD8A	MHC-I	Cell-Cell Contact	KEGG: hsa04514
Macrophage	Fibroblast	FN1	ITGAV_ITGB1	0.00347639	0	FN1_ITGAV_ITGB1	FN1 - (ITGAV+ITGB1)	FN1	ECM-Receptor	KEGG: hsa04512					B	T	HLA-E	CD8A	0.0303964	0	HLA-E_CD8A	HLA-E - CD8A	MHC-I	Cell-Cell Contact	KEGG: hsa04514
Endothelial	Fibroblast	FN1	ITGAV_ITGB1	0.0156036	0	FN1_ITGAV_ITGB1	FN1 - (ITGAV+ITGB1)	FN1	ECM-Receptor	KEGG: hsa04512					Fibroblast	T	HLA-E	CD8A	0.0247671	0	HLA-E_CD8A	HLA-E - CD8A	MHC-I	Cell-Cell Contact	KEGG: hsa04514
B	Fibroblast	FN1	ITGAV_ITGB1	0.00115028	0	FN1_ITGAV_ITGB1	FN1 - (ITGAV+ITGB1)	FN1	ECM-Receptor	KEGG: hsa04512					T	T	HLA-F	CD8A	0.00624368	0	HLA-F_CD8A	HLA-F - CD8A	MHC-I	Cell-Cell Contact	KEGG: hsa04514
Fibroblast	Fibroblast	FN1	ITGAV_ITGB1	0.0338514	0	FN1_ITGAV_ITGB1	FN1 - (ITGAV+ITGB1)	FN1	ECM-Receptor	KEGG: hsa04512					Hepatocyte	T	HLA-F	CD8A	0.00107732	0	HLA-F_CD8A	HLA-F - CD8A	MHC-I	Cell-Cell Contact	KEGG: hsa04514
T	Hepatocyte	VTN	ITGAV_ITGB1	0.00240324	0	VTN_ITGAV_ITGB1	VTN - (ITGAV+ITGB1)	VTN	ECM-Receptor	KEGG: hsa04512					Macrophage	T	HLA-F	CD8A	0.00367779	0	HLA-F_CD8A	HLA-F - CD8A	MHC-I	Cell-Cell Contact	KEGG: hsa04514
Hepatocyte	Hepatocyte	VTN	ITGAV_ITGB1	0.0215917	0	VTN_ITGAV_ITGB1	VTN - (ITGAV+ITGB1)	VTN	ECM-Receptor	KEGG: hsa04512					Endothelial	T	HLA-F	CD8A	0.00438169	0	HLA-F_CD8A	HLA-F - CD8A	MHC-I	Cell-Cell Contact	KEGG: hsa04514
Macrophage	Hepatocyte	VTN	ITGAV_ITGB1	0.0058542	0	VTN_ITGAV_ITGB1	VTN - (ITGAV+ITGB1)	VTN	ECM-Receptor	KEGG: hsa04512					B	T	HLA-F	CD8A	0.00400268	0	HLA-F_CD8A	HLA-F - CD8A	MHC-I	Cell-Cell Contact	KEGG: hsa04514
Endothelial	Hepatocyte	VTN	ITGAV_ITGB1	0.00608384	0	VTN_ITGAV_ITGB1	VTN - (ITGAV+ITGB1)	VTN	ECM-Receptor	KEGG: hsa04512					Fibroblast	T	HLA-F	CD8A	0.00242685	0	HLA-F_CD8A	HLA-F - CD8A	MHC-I	Cell-Cell Contact	KEGG: hsa04514
B	Hepatocyte	VTN	ITGAV_ITGB1	0.00493588	0	VTN_ITGAV_ITGB1	VTN - (ITGAV+ITGB1)	VTN	ECM-Receptor	KEGG: hsa04512					T	Macrophage	HLA-DPA1	CD4	0.0128414	0	HLA-DPA1_CD4	HLA-DPA1 - CD4	MHC-II	Cell-Cell Contact	KEGG: hsa04514
Fibroblast	Hepatocyte	VTN	ITGAV_ITGB1	0.00441521	0	VTN_ITGAV_ITGB1	VTN - (ITGAV+ITGB1)	VTN	ECM-Receptor	KEGG: hsa04512					Hepatocyte	Macrophage	HLA-DPA1	CD4	0.00514641	0	HLA-DPA1_CD4	HLA-DPA1 - CD4	MHC-II	Cell-Cell Contact	KEGG: hsa04514
T	Endothelial	VTN	ITGAV_ITGB1	0.00385766	0	VTN_ITGAV_ITGB1	VTN - (ITGAV+ITGB1)	VTN	ECM-Receptor	KEGG: hsa04512					Macrophage	Macrophage	HLA-DPA1	CD4	0.0360541	0	HLA-DPA1_CD4	HLA-DPA1 - CD4	MHC-II	Cell-Cell Contact	KEGG: hsa04514
Hepatocyte	Endothelial	VTN	ITGAV_ITGB1	0.0342601	0	VTN_ITGAV_ITGB1	VTN - (ITGAV+ITGB1)	VTN	ECM-Receptor	KEGG: hsa04512					Endothelial	Macrophage	HLA-DPA1	CD4	0.0120493	0	HLA-DPA1_CD4	HLA-DPA1 - CD4	MHC-II	Cell-Cell Contact	KEGG: hsa04514
Macrophage	Endothelial	VTN	ITGAV_ITGB1	0.0093775	0	VTN_ITGAV_ITGB1	VTN - (ITGAV+ITGB1)	VTN	ECM-Receptor	KEGG: hsa04512					B	Macrophage	HLA-DPA1	CD4	0.0192389	0	HLA-DPA1_CD4	HLA-DPA1 - CD4	MHC-II	Cell-Cell Contact	KEGG: hsa04514
Endothelial	Endothelial	VTN	ITGAV_ITGB1	0.009744	0	VTN_ITGAV_ITGB1	VTN - (ITGAV+ITGB1)	VTN	ECM-Receptor	KEGG: hsa04512					Fibroblast	Macrophage	HLA-DPA1	CD4	0.0105308	0	HLA-DPA1_CD4	HLA-DPA1 - CD4	MHC-II	Cell-Cell Contact	KEGG: hsa04514
B	Endothelial	VTN	ITGAV_ITGB1	0.0079109	0	VTN_ITGAV_ITGB1	VTN - (ITGAV+ITGB1)	VTN	ECM-Receptor	KEGG: hsa04512					T	Endothelial	HLA-DPA1	CD4	0.0195305	0	HLA-DPA1_CD4	HLA-DPA1 - CD4	MHC-II	Cell-Cell Contact	KEGG: hsa04514
Fibroblast	Endothelial	VTN	ITGAV_ITGB1	0.00707863	0	VTN_ITGAV_ITGB1	VTN - (ITGAV+ITGB1)	VTN	ECM-Receptor	KEGG: hsa04512					Hepatocyte	Endothelial	HLA-DPA1	CD4	0.00785905	0	HLA-DPA1_CD4	HLA-DPA1 - CD4	MHC-II	Cell-Cell Contact	KEGG: hsa04514
T	Fibroblast	VTN	ITGAV_ITGB1	0.00711007	0	VTN_ITGAV_ITGB1	VTN - (ITGAV+ITGB1)	VTN	ECM-Receptor	KEGG: hsa04512					Macrophage	Endothelial	HLA-DPA1	CD4	0.0541709	0	HLA-DPA1_CD4	HLA-DPA1 - CD4	MHC-II	Cell-Cell Contact	KEGG: hsa04514
Hepatocyte	Fibroblast	VTN	ITGAV_ITGB1	0.0615609	0	VTN_ITGAV_ITGB1	VTN - (ITGAV+ITGB1)	VTN	ECM-Receptor	KEGG: hsa04512					Endothelial	Endothelial	HLA-DPA1	CD4	0.0183333	0	HLA-DPA1_CD4	HLA-DPA1 - CD4	MHC-II	Cell-Cell Contact	KEGG: hsa04514
Macrophage	Fibroblast	VTN	ITGAV_ITGB1	0.0172033	0	VTN_ITGAV_ITGB1	VTN - (ITGAV+ITGB1)	VTN	ECM-Receptor	KEGG: hsa04512					B	Endothelial	HLA-DPA1	CD4	0.0291618	0	HLA-DPA1_CD4	HLA-DPA1 - CD4	MHC-II	Cell-Cell Contact	KEGG: hsa04514
Endothelial	Fibroblast	VTN	ITGAV_ITGB1	0.0178702	0	VTN_ITGAV_ITGB1	VTN - (ITGAV+ITGB1)	VTN	ECM-Receptor	KEGG: hsa04512					Fibroblast	Endothelial	HLA-DPA1	CD4	0.0160357	0	HLA-DPA1_CD4	HLA-DPA1 - CD4	MHC-II	Cell-Cell Contact	KEGG: hsa04514
B	Fibroblast	VTN	ITGAV_ITGB1	0.0145308	0	VTN_ITGAV_ITGB1	VTN - (ITGAV+ITGB1)	VTN	ECM-Receptor	KEGG: hsa04512					T	Macrophage	HLA-DPB1	CD4	0.0145496	0	HLA-DPB1_CD4	HLA-DPB1 - CD4	MHC-II	Cell-Cell Contact	KEGG: hsa04514
Fibroblast	Fibroblast	VTN	ITGAV_ITGB1	0.0130112	0	VTN_ITGAV_ITGB1	VTN - (ITGAV+ITGB1)	VTN	ECM-Receptor	KEGG: hsa04512					Hepatocyte	Macrophage	HLA-DPB1	CD4	0.00666313	0	HLA-DPB1_CD4	HLA-DPB1 - CD4	MHC-II	Cell-Cell Contact	KEGG: hsa04514
Hepatocyte	T	FN1	CD44	0.0498927	0	FN1_CD44	FN1 - CD44	FN1	ECM-Receptor	KEGG: hsa04512					Macrophage	Macrophage	HLA-DPB1	CD4	0.0367433	0	HLA-DPB1_CD4	HLA-DPB1 - CD4	MHC-II	Cell-Cell Contact	KEGG: hsa04514
Macrophage	T	FN1	CD44	0.00696245	0	FN1_CD44	FN1 - CD44	FN1	ECM-Receptor	KEGG: hsa04512					Endothelial	Macrophage	HLA-DPB1	CD4	0.0123907	0	HLA-DPB1_CD4	HLA-DPB1 - CD4	MHC-II	Cell-Cell Contact	KEGG: hsa04514
Endothelial	T	FN1	CD44	0.0308737	0	FN1_CD44	FN1 - CD44	FN1	ECM-Receptor	KEGG: hsa04512					B	Macrophage	HLA-DPB1	CD4	0.021453	0	HLA-DPB1_CD4	HLA-DPB1 - CD4	MHC-II	Cell-Cell Contact	KEGG: hsa04514
Fibroblast	T	FN1	CD44	0.0657861	0	FN1_CD44	FN1 - CD44	FN1	ECM-Receptor	KEGG: hsa04512					Fibroblast	Macrophage	HLA-DPB1	CD4	0.0102979	0	HLA-DPB1_CD4	HLA-DPB1 - CD4	MHC-II	Cell-Cell Contact	KEGG: hsa04514
Hepatocyte	Macrophage	FN1	CD44	0.0361019	0	FN1_CD44	FN1 - CD44	FN1	ECM-Receptor	KEGG: hsa04512					T	Endothelial	HLA-DPB1	CD4	0.0221085	0	HLA-DPB1_CD4	HLA-DPB1 - CD4	MHC-II	Cell-Cell Contact	KEGG: hsa04514
Endothelial	Macrophage	FN1	CD44	0.0222171	0	FN1_CD44	FN1 - CD44	FN1	ECM-Receptor	KEGG: hsa04512					Hepatocyte	Endothelial	HLA-DPB1	CD4	0.010167	0	HLA-DPB1_CD4	HLA-DPB1 - CD4	MHC-II	Cell-Cell Contact	KEGG: hsa04514
Fibroblast	Macrophage	FN1	CD44	0.0478235	0	FN1_CD44	FN1 - CD44	FN1	ECM-Receptor	KEGG: hsa04512					Macrophage	Endothelial	HLA-DPB1	CD4	0.0551865	0	HLA-DPB1_CD4	HLA-DPB1 - CD4	MHC-II	Cell-Cell Contact	KEGG: hsa04514
Hepatocyte	B	FN1	CD44	0.00760047	0	FN1_CD44	FN1 - CD44	FN1	ECM-Receptor	KEGG: hsa04512					Endothelial	Endothelial	HLA-DPB1	CD4	0.0188493	0	HLA-DPB1_CD4	HLA-DPB1 - CD4	MHC-II	Cell-Cell Contact	KEGG: hsa04514
Fibroblast	B	FN1	CD44	0.0101658	0	FN1_CD44	FN1 - CD44	FN1	ECM-Receptor	KEGG: hsa04512					B	Endothelial	HLA-DPB1	CD4	0.0324801	0	HLA-DPB1_CD4	HLA-DPB1 - CD4	MHC-II	Cell-Cell Contact	KEGG: hsa04514
Hepatocyte	Fibroblast	FN1	CD44	0.0108526	0	FN1_CD44	FN1 - CD44	FN1	ECM-Receptor	KEGG: hsa04512					Fibroblast	Endothelial	HLA-DPB1	CD4	0.015683	0	HLA-DPB1_CD4	HLA-DPB1 - CD4	MHC-II	Cell-Cell Contact	KEGG: hsa04514
Endothelial	Fibroblast	FN1	CD44	0.00661208	0	FN1_CD44	FN1 - CD44	FN1	ECM-Receptor	KEGG: hsa04512					T	Macrophage	HLA-DQA1	CD4	0.00287893	0	HLA-DQA1_CD4	HLA-DQA1 - CD4	MHC-II	Cell-Cell Contact	KEGG: hsa04514
Fibroblast	Fibroblast	FN1	CD44	0.0144996	0	FN1_CD44	FN1 - CD44	FN1	ECM-Receptor	KEGG: hsa04512					Macrophage	Macrophage	HLA-DQA1	CD4	0.0261007	0	HLA-DQA1_CD4	HLA-DQA1 - CD4	MHC-II	Cell-Cell Contact	KEGG: hsa04514
Fibroblast	T	COL1A1	CD44	0.053759	0	COL1A1_CD44	COL1A1 - CD44	COLLAGEN	ECM-Receptor	KEGG: hsa04512					B	Macrophage	HLA-DQA1	CD4	0.014437	0	HLA-DQA1_CD4	HLA-DQA1 - CD4	MHC-II	Cell-Cell Contact	KEGG: hsa04514
Fibroblast	Macrophage	COL1A1	CD44	0.0389434	0	COL1A1_CD44	COL1A1 - CD44	COLLAGEN	ECM-Receptor	KEGG: hsa04512					T	Endothelial	HLA-DQA1	CD4	0.00440169	0	HLA-DQA1_CD4	HLA-DQA1 - CD4	MHC-II	Cell-Cell Contact	KEGG: hsa04514
Fibroblast	B	COL1A1	CD44	0.0082178	0	COL1A1_CD44	COL1A1 - CD44	COLLAGEN	ECM-Receptor	KEGG: hsa04512					Macrophage	Endothelial	HLA-DQA1	CD4	0.0394205	0	HLA-DQA1_CD4	HLA-DQA1 - CD4	MHC-II	Cell-Cell Contact	KEGG: hsa04514
Fibroblast	Fibroblast	COL1A1	CD44	0.011731	0	COL1A1_CD44	COL1A1 - CD44	COLLAGEN	ECM-Receptor	KEGG: hsa04512					B	Endothelial	HLA-DQA1	CD4	0.0219387	0	HLA-DQA1_CD4	HLA-DQA1 - CD4	MHC-II	Cell-Cell Contact	KEGG: hsa04514
Fibroblast	T	COL1A2	CD44	0.0757852	0	COL1A2_CD44	COL1A2 - CD44	COLLAGEN	ECM-Receptor	KEGG: hsa04512					Macrophage	Macrophage	HLA-DMA	CD4	0.0205819	0	HLA-DMA_CD4	HLA-DMA - CD4	MHC-II	Cell-Cell Contact	KEGG: hsa04514
Fibroblast	Macrophage	COL1A2	CD44	0.0552538	0	COL1A2_CD44	COL1A2 - CD44	COLLAGEN	ECM-Receptor	KEGG: hsa04512					Endothelial	Macrophage	HLA-DMA	CD4	0.00278004	0	HLA-DMA_CD4	HLA-DMA - CD4	MHC-II	Cell-Cell Contact	KEGG: hsa04514
Fibroblast	B	COL1A2	CD44	0.0118178	0	COL1A2_CD44	COL1A2 - CD44	COLLAGEN	ECM-Receptor	KEGG: hsa04512					B	Macrophage	HLA-DMA	CD4	0.00590652	0	HLA-DMA_CD4	HLA-DMA - CD4	MHC-II	Cell-Cell Contact	KEGG: hsa04514
Fibroblast	Fibroblast	COL1A2	CD44	0.016844	0	COL1A2_CD44	COL1A2 - CD44	COLLAGEN	ECM-Receptor	KEGG: hsa04512					Fibroblast	Macrophage	HLA-DMA	CD4	0.00238509	0	HLA-DMA_CD4	HLA-DMA - CD4	MHC-II	Cell-Cell Contact	KEGG: hsa04514
Endothelial	T	COL4A1	CD44	0.0475611	0	COL4A1_CD44	COL4A1 - CD44	COLLAGEN	ECM-Receptor	KEGG: hsa04512					Macrophage	Endothelial	HLA-DMA	CD4	0.0311755	0	HLA-DMA_CD4	HLA-DMA - CD4	MHC-II	Cell-Cell Contact	KEGG: hsa04514
Fibroblast	T	COL4A1	CD44	0.0572496	0	COL4A1_CD44	COL4A1 - CD44	COLLAGEN	ECM-Receptor	KEGG: hsa04512					Endothelial	Endothelial	HLA-DMA	CD4	0.00425071	0	HLA-DMA_CD4	HLA-DMA - CD4	MHC-II	Cell-Cell Contact	KEGG: hsa04514
Endothelial	Macrophage	COL4A1	CD44	0.0343915	0	COL4A1_CD44	COL4A1 - CD44	COLLAGEN	ECM-Receptor	KEGG: hsa04512					B	Endothelial	HLA-DMA	CD4	0.00901617	0	HLA-DMA_CD4	HLA-DMA - CD4	MHC-II	Cell-Cell Contact	KEGG: hsa04514
Fibroblast	Macrophage	COL4A1	CD44	0.0415142	0	COL4A1_CD44	COL4A1 - CD44	COLLAGEN	ECM-Receptor	KEGG: hsa04512					Fibroblast	Endothelial	HLA-DMA	CD4	0.00364758	0	HLA-DMA_CD4	HLA-DMA - CD4	MHC-II	Cell-Cell Contact	KEGG: hsa04514
Endothelial	B	COL4A1	CD44	0.00723025	0	COL4A1_CD44	COL4A1 - CD44	COLLAGEN	ECM-Receptor	KEGG: hsa04512					Macrophage	Macrophage	HLA-DMB	CD4	0.0116085	0	HLA-DMB_CD4	HLA-DMB - CD4	MHC-II	Cell-Cell Contact	KEGG: hsa04514
Fibroblast	B	COL4A1	CD44	0.00877882	0	COL4A1_CD44	COL4A1 - CD44	COLLAGEN	ECM-Receptor	KEGG: hsa04512					Macrophage	Endothelial	HLA-DMB	CD4	0.0176668	0	HLA-DMB_CD4	HLA-DMB - CD4	MHC-II	Cell-Cell Contact	KEGG: hsa04514
Endothelial	Fibroblast	COL4A1	CD44	0.0103257	0	COL4A1_CD44	COL4A1 - CD44	COLLAGEN	ECM-Receptor	KEGG: hsa04512					Macrophage	Macrophage	HLA-DQA2	CD4	0.0113725	0	HLA-DQA2_CD4	HLA-DQA2 - CD4	MHC-II	Cell-Cell Contact	KEGG: hsa04514
Fibroblast	Fibroblast	COL4A1	CD44	0.0125288	0	COL4A1_CD44	COL4A1 - CD44	COLLAGEN	ECM-Receptor	KEGG: hsa04512					B	Macrophage	HLA-DQA2	CD4	0.00329743	0	HLA-DQA2_CD4	HLA-DQA2 - CD4	MHC-II	Cell-Cell Contact	KEGG: hsa04514
Endothelial	T	COL4A2	CD44	0.0408165	0	COL4A2_CD44	COL4A2 - CD44	COLLAGEN	ECM-Receptor	KEGG: hsa04512					Macrophage	Endothelial	HLA-DQA2	CD4	0.0173098	0	HLA-DQA2_CD4	HLA-DQA2 - CD4	MHC-II	Cell-Cell Contact	KEGG: hsa04514
Fibroblast	T	COL4A2	CD44	0.0598188	0	COL4A2_CD44	COL4A2 - CD44	COLLAGEN	ECM-Receptor	KEGG: hsa04512					B	Endothelial	HLA-DQA2	CD4	0.00504042	0	HLA-DQA2_CD4	HLA-DQA2 - CD4	MHC-II	Cell-Cell Contact	KEGG: hsa04514
Endothelial	Macrophage	COL4A2	CD44	0.0294568	0	COL4A2_CD44	COL4A2 - CD44	COLLAGEN	ECM-Receptor	KEGG: hsa04512					T	Macrophage	HLA-DQB1	CD4	0.00273519	0	HLA-DQB1_CD4	HLA-DQB1 - CD4	MHC-II	Cell-Cell Contact	KEGG: hsa04514
Fibroblast	Macrophage	COL4A2	CD44	0.0434098	0	COL4A2_CD44	COL4A2 - CD44	COLLAGEN	ECM-Receptor	KEGG: hsa04512					Hepatocyte	Macrophage	HLA-DQB1	CD4	0.00105382	0	HLA-DQB1_CD4	HLA-DQB1 - CD4	MHC-II	Cell-Cell Contact	KEGG: hsa04514
Endothelial	B	COL4A2	CD44	0.0061679	0	COL4A2_CD44	COL4A2 - CD44	COLLAGEN	ECM-Receptor	KEGG: hsa04512					Macrophage	Macrophage	HLA-DQB1	CD4	0.0221719	0	HLA-DQB1_CD4	HLA-DQB1 - CD4	MHC-II	Cell-Cell Contact	KEGG: hsa04514
Fibroblast	B	COL4A2	CD44	0.00919401	0	COL4A2_CD44	COL4A2 - CD44	COLLAGEN	ECM-Receptor	KEGG: hsa04512					Endothelial	Macrophage	HLA-DQB1	CD4	0.00303511	0	HLA-DQB1_CD4	HLA-DQB1 - CD4	MHC-II	Cell-Cell Contact	KEGG: hsa04514
Endothelial	Fibroblast	COL4A2	CD44	0.00881254	0	COL4A2_CD44	COL4A2 - CD44	COLLAGEN	ECM-Receptor	KEGG: hsa04512					B	Macrophage	HLA-DQB1	CD4	0.014944	0	HLA-DQB1_CD4	HLA-DQB1 - CD4	MHC-II	Cell-Cell Contact	KEGG: hsa04514
Fibroblast	Fibroblast	COL4A2	CD44	0.013119	0	COL4A2_CD44	COL4A2 - CD44	COLLAGEN	ECM-Receptor	KEGG: hsa04512					T	Endothelial	HLA-DQB1	CD4	0.00418223	0	HLA-DQB1_CD4	HLA-DQB1 - CD4	MHC-II	Cell-Cell Contact	KEGG: hsa04514
Fibroblast	T	COL6A1	CD44	0.0405965	0	COL6A1_CD44	COL6A1 - CD44	COLLAGEN	ECM-Receptor	KEGG: hsa04512					Hepatocyte	Endothelial	HLA-DQB1	CD4	0.00161278	0	HLA-DQB1_CD4	HLA-DQB1 - CD4	MHC-II	Cell-Cell Contact	KEGG: hsa04514
Fibroblast	Macrophage	COL6A1	CD44	0.0292961	0	COL6A1_CD44	COL6A1 - CD44	COLLAGEN	ECM-Receptor	KEGG: hsa04512					Macrophage	Endothelial	HLA-DQB1	CD4	0.0335558	0	HLA-DQB1_CD4	HLA-DQB1 - CD4	MHC-II	Cell-Cell Contact	KEGG: hsa04514
Fibroblast	B	COL6A1	CD44	0.00613345	0	COL6A1_CD44	COL6A1 - CD44	COLLAGEN	ECM-Receptor	KEGG: hsa04512					Endothelial	Endothelial	HLA-DQB1	CD4	0.00464008	0	HLA-DQB1_CD4	HLA-DQB1 - CD4	MHC-II	Cell-Cell Contact	KEGG: hsa04514
Fibroblast	Fibroblast	COL6A1	CD44	0.00876345	0	COL6A1_CD44	COL6A1 - CD44	COLLAGEN	ECM-Receptor	KEGG: hsa04512					B	Endothelial	HLA-DQB1	CD4	0.022703	0	HLA-DQB1_CD4	HLA-DQB1 - CD4	MHC-II	Cell-Cell Contact	KEGG: hsa04514
Endothelial	T	COL6A2	CD44	0.00889946	0	COL6A2_CD44	COL6A2 - CD44	COLLAGEN	ECM-Receptor	KEGG: hsa04512					T	Macrophage	HLA-DRA	CD4	0.014766	0	HLA-DRA_CD4	HLA-DRA - CD4	MHC-II	Cell-Cell Contact	KEGG: hsa04514
Fibroblast	T	COL6A2	CD44	0.0654595	0	COL6A2_CD44	COL6A2 - CD44	COLLAGEN	ECM-Receptor	KEGG: hsa04512					Hepatocyte	Macrophage	HLA-DRA	CD4	0.013783	0	HLA-DRA_CD4	HLA-DRA - CD4	MHC-II	Cell-Cell Contact	KEGG: hsa04514
Endothelial	Macrophage	COL6A2	CD44	0.00636369	0	COL6A2_CD44	COL6A2 - CD44	COLLAGEN	ECM-Receptor	KEGG: hsa04512					Macrophage	Macrophage	HLA-DRA	CD4	0.0470743	0	HLA-DRA_CD4	HLA-DRA - CD4	MHC-II	Cell-Cell Contact	KEGG: hsa04514
Fibroblast	Macrophage	COL6A2	CD44	0.0475815	0	COL6A2_CD44	COL6A2 - CD44	COLLAGEN	ECM-Receptor	KEGG: hsa04512					Endothelial	Macrophage	HLA-DRA	CD4	0.0214107	0	HLA-DRA_CD4	HLA-DRA - CD4	MHC-II	Cell-Cell Contact	KEGG: hsa04514
Endothelial	B	COL6A2	CD44	0.00130788	0	COL6A2_CD44	COL6A2 - CD44	COLLAGEN	ECM-Receptor	KEGG: hsa04512					B	Macrophage	HLA-DRA	CD4	0.0317409	0	HLA-DRA_CD4	HLA-DRA - CD4	MHC-II	Cell-Cell Contact	KEGG: hsa04514
Fibroblast	B	COL6A2	CD44	0.0101123	0	COL6A2_CD44	COL6A2 - CD44	COLLAGEN	ECM-Receptor	KEGG: hsa04512					Fibroblast	Macrophage	HLA-DRA	CD4	0.0143745	0	HLA-DRA_CD4	HLA-DRA - CD4	MHC-II	Cell-Cell Contact	KEGG: hsa04514
Endothelial	Fibroblast	COL6A2	CD44	0.00187259	0	COL6A2_CD44	COL6A2 - CD44	COLLAGEN	ECM-Receptor	KEGG: hsa04512					T	Endothelial	HLA-DRA	CD4	0.0224347	0	HLA-DRA_CD4	HLA-DRA - CD4	MHC-II	Cell-Cell Contact	KEGG: hsa04514
Fibroblast	Fibroblast	COL6A2	CD44	0.0144237	0	COL6A2_CD44	COL6A2 - CD44	COLLAGEN	ECM-Receptor	KEGG: hsa04512					Hepatocyte	Endothelial	HLA-DRA	CD4	0.0209521	0	HLA-DRA_CD4	HLA-DRA - CD4	MHC-II	Cell-Cell Contact	KEGG: hsa04514
Fibroblast	T	COL6A3	CD44	0.0314753	0	COL6A3_CD44	COL6A3 - CD44	COLLAGEN	ECM-Receptor	KEGG: hsa04512					Macrophage	Endothelial	HLA-DRA	CD4	0.0703247	0	HLA-DRA_CD4	HLA-DRA - CD4	MHC-II	Cell-Cell Contact	KEGG: hsa04514
Fibroblast	Macrophage	COL6A3	CD44	0.0226539	0	COL6A3_CD44	COL6A3 - CD44	COLLAGEN	ECM-Receptor	KEGG: hsa04512					Endothelial	Endothelial	HLA-DRA	CD4	0.0324167	0	HLA-DRA_CD4	HLA-DRA - CD4	MHC-II	Cell-Cell Contact	KEGG: hsa04514
Fibroblast	B	COL6A3	CD44	0.00471732	0	COL6A3_CD44	COL6A3 - CD44	COLLAGEN	ECM-Receptor	KEGG: hsa04512					B	Endothelial	HLA-DRA	CD4	0.0477978	0	HLA-DRA_CD4	HLA-DRA - CD4	MHC-II	Cell-Cell Contact	KEGG: hsa04514
Fibroblast	Fibroblast	COL6A3	CD44	0.00674421	0	COL6A3_CD44	COL6A3 - CD44	COLLAGEN	ECM-Receptor	KEGG: hsa04512					Fibroblast	Endothelial	HLA-DRA	CD4	0.0218444	0	HLA-DRA_CD4	HLA-DRA - CD4	MHC-II	Cell-Cell Contact	KEGG: hsa04514
Endothelial	T	LAMA4	CD44	0.00994446	0	LAMA4_CD44	LAMA4 - CD44	LAMININ	ECM-Receptor	KEGG: hsa04512					T	Macrophage	HLA-DRB1	CD4	0.0146127	0	HLA-DRB1_CD4	HLA-DRB1 - CD4	MHC-II	Cell-Cell Contact	KEGG: hsa04514
Fibroblast	T	LAMA4	CD44	0.00920491	0	LAMA4_CD44	LAMA4 - CD44	LAMININ	ECM-Receptor	KEGG: hsa04512					Hepatocyte	Macrophage	HLA-DRB1	CD4	0.00662982	0	HLA-DRB1_CD4	HLA-DRB1 - CD4	MHC-II	Cell-Cell Contact	KEGG: hsa04514
Endothelial	Macrophage	LAMA4	CD44	0.00711307	0	LAMA4_CD44	LAMA4 - CD44	LAMININ	ECM-Receptor	KEGG: hsa04512					Macrophage	Macrophage	HLA-DRB1	CD4	0.0373638	0	HLA-DRB1_CD4	HLA-DRB1 - CD4	MHC-II	Cell-Cell Contact	KEGG: hsa04514
Fibroblast	Macrophage	LAMA4	CD44	0.00658268	0	LAMA4_CD44	LAMA4 - CD44	LAMININ	ECM-Receptor	KEGG: hsa04512					Endothelial	Macrophage	HLA-DRB1	CD4	0.0202343	0	HLA-DRB1_CD4	HLA-DRB1 - CD4	MHC-II	Cell-Cell Contact	KEGG: hsa04514
Endothelial	B	LAMA4	CD44	0.00146277	0	LAMA4_CD44	LAMA4 - CD44	LAMININ	ECM-Receptor	KEGG: hsa04512					B	Macrophage	HLA-DRB1	CD4	0.023897	0	HLA-DRB1_CD4	HLA-DRB1 - CD4	MHC-II	Cell-Cell Contact	KEGG: hsa04514
Fibroblast	B	LAMA4	CD44	0.00135312	0	LAMA4_CD44	LAMA4 - CD44	LAMININ	ECM-Receptor	KEGG: hsa04512					Fibroblast	Macrophage	HLA-DRB1	CD4	0.0108073	0	HLA-DRB1_CD4	HLA-DRB1 - CD4	MHC-II	Cell-Cell Contact	KEGG: hsa04514
Endothelial	Fibroblast	LAMA4	CD44	0.00209422	0	LAMA4_CD44	LAMA4 - CD44	LAMININ	ECM-Receptor	KEGG: hsa04512					T	Endothelial	HLA-DRB1	CD4	0.0222035	0	HLA-DRB1_CD4	HLA-DRB1 - CD4	MHC-II	Cell-Cell Contact	KEGG: hsa04514
Fibroblast	Fibroblast	LAMA4	CD44	0.00193733	0	LAMA4_CD44	LAMA4 - CD44	LAMININ	ECM-Receptor	KEGG: hsa04512					Hepatocyte	Endothelial	HLA-DRB1	CD4	0.0101164	0	HLA-DRB1_CD4	HLA-DRB1 - CD4	MHC-II	Cell-Cell Contact	KEGG: hsa04514
Endothelial	T	LAMA5	CD44	0.0034847	0	LAMA5_CD44	LAMA5 - CD44	LAMININ	ECM-Receptor	KEGG: hsa04512					Macrophage	Endothelial	HLA-DRB1	CD4	0.0561004	0	HLA-DRB1_CD4	HLA-DRB1 - CD4	MHC-II	Cell-Cell Contact	KEGG: hsa04514
Endothelial	Macrophage	LAMA5	CD44	0.00248792	0	LAMA5_CD44	LAMA5 - CD44	LAMININ	ECM-Receptor	KEGG: hsa04512					Endothelial	Endothelial	HLA-DRB1	CD4	0.0306545	0	HLA-DRB1_CD4	HLA-DRB1 - CD4	MHC-II	Cell-Cell Contact	KEGG: hsa04514
Endothelial	B	LAMA5	CD44	0.000509742	0	LAMA5_CD44	LAMA5 - CD44	LAMININ	ECM-Receptor	KEGG: hsa04512					B	Endothelial	HLA-DRB1	CD4	0.0361339	0	HLA-DRB1_CD4	HLA-DRB1 - CD4	MHC-II	Cell-Cell Contact	KEGG: hsa04514
Endothelial	Fibroblast	LAMA5	CD44	0.000730089	0	LAMA5_CD44	LAMA5 - CD44	LAMININ	ECM-Receptor	KEGG: hsa04512					Fibroblast	Endothelial	HLA-DRB1	CD4	0.0164543	0	HLA-DRB1_CD4	HLA-DRB1 - CD4	MHC-II	Cell-Cell Contact	KEGG: hsa04514
Endothelial	T	LAMB1	CD44	0.00375791	0	LAMB1_CD44	LAMB1 - CD44	LAMININ	ECM-Receptor	KEGG: hsa04512					Macrophage	Macrophage	HLA-DRB5	CD4	0.0145177	0	HLA-DRB5_CD4	HLA-DRB5 - CD4	MHC-II	Cell-Cell Contact	KEGG: hsa04514
Fibroblast	T	LAMB1	CD44	0.00477044	0	LAMB1_CD44	LAMB1 - CD44	LAMININ	ECM-Receptor	KEGG: hsa04512					Endothelial	Macrophage	HLA-DRB5	CD4	0.00458393	0	HLA-DRB5_CD4	HLA-DRB5 - CD4	MHC-II	Cell-Cell Contact	KEGG: hsa04514
Endothelial	Macrophage	LAMB1	CD44	0.00268318	0	LAMB1_CD44	LAMB1 - CD44	LAMININ	ECM-Receptor	KEGG: hsa04512					B	Macrophage	HLA-DRB5	CD4	0.00479053	0	HLA-DRB5_CD4	HLA-DRB5 - CD4	MHC-II	Cell-Cell Contact	KEGG: hsa04514
Fibroblast	Macrophage	LAMB1	CD44	0.00340713	0	LAMB1_CD44	LAMB1 - CD44	LAMININ	ECM-Receptor	KEGG: hsa04512					Macrophage	Endothelial	HLA-DRB5	CD4	0.0220603	0	HLA-DRB5_CD4	HLA-DRB5 - CD4	MHC-II	Cell-Cell Contact	KEGG: hsa04514
Endothelial	B	LAMB1	CD44	0.000549835	0	LAMB1_CD44	LAMB1 - CD44	LAMININ	ECM-Receptor	KEGG: hsa04512					Endothelial	Endothelial	HLA-DRB5	CD4	0.00700217	0	HLA-DRB5_CD4	HLA-DRB5 - CD4	MHC-II	Cell-Cell Contact	KEGG: hsa04514
Fibroblast	B	LAMB1	CD44	0.000698589	0	LAMB1_CD44	LAMB1 - CD44	LAMININ	ECM-Receptor	KEGG: hsa04512					B	Endothelial	HLA-DRB5	CD4	0.00731695	0	HLA-DRB5_CD4	HLA-DRB5 - CD4	MHC-II	Cell-Cell Contact	KEGG: hsa04514
Endothelial	Fibroblast	LAMB1	CD44	0.000787499	0	LAMB1_CD44	LAMB1 - CD44	LAMININ	ECM-Receptor	KEGG: hsa04512					Endothelial	Fibroblast	DLL1	NOTCH3	0.000775559	0	DLL1_NOTCH3	DLL1 - NOTCH3	NOTCH	Cell-Cell Contact	PMID: 22353464
Fibroblast	Fibroblast	LAMB1	CD44	0.00100049	0	LAMB1_CD44	LAMB1 - CD44	LAMININ	ECM-Receptor	KEGG: hsa04512					Endothelial	Endothelial	DLL1	NOTCH4	0.000781708	0	DLL1_NOTCH4	DLL1 - NOTCH4	NOTCH	Cell-Cell Contact	PMID: 22353464
Endothelial	T	LAMB2	CD44	0.00636011	0	LAMB2_CD44	LAMB2 - CD44	LAMININ	ECM-Receptor	KEGG: hsa04512					Macrophage	Macrophage	PECAM1	PECAM1	0.00114125	0	PECAM1_PECAM1	PECAM1 - PECAM1	PECAM1	Cell-Cell Contact	KEGG: hsa04514
Fibroblast	T	LAMB2	CD44	0.00791757	0	LAMB2_CD44	LAMB2 - CD44	LAMININ	ECM-Receptor	KEGG: hsa04512					Endothelial	Macrophage	PECAM1	PECAM1	0.00597415	0	PECAM1_PECAM1	PECAM1 - PECAM1	PECAM1	Cell-Cell Contact	KEGG: hsa04514
Endothelial	Macrophage	LAMB2	CD44	0.00454458	0	LAMB2_CD44	LAMB2 - CD44	LAMININ	ECM-Receptor	KEGG: hsa04512					Macrophage	Endothelial	PECAM1	PECAM1	0.00597415	0	PECAM1_PECAM1	PECAM1 - PECAM1	PECAM1	Cell-Cell Contact	KEGG: hsa04514
Fibroblast	Macrophage	LAMB2	CD44	0.00565998	0	LAMB2_CD44	LAMB2 - CD44	LAMININ	ECM-Receptor	KEGG: hsa04512					Endothelial	Endothelial	PECAM1	PECAM1	0.0306452	0	PECAM1_PECAM1	PECAM1 - PECAM1	PECAM1	Cell-Cell Contact	KEGG: hsa04514
Endothelial	B	LAMB2	CD44	0.000932654	0	LAMB2_CD44	LAMB2 - CD44	LAMININ	ECM-Receptor	KEGG: hsa04512
Fibroblast	B	LAMB2	CD44	0.0011626	0	LAMB2_CD44	LAMB2 - CD44	LAMININ	ECM-Receptor	KEGG: hsa04512
Endothelial	Fibroblast	LAMB2	CD44	0.00133557	0	LAMB2_CD44	LAMB2 - CD44	LAMININ	ECM-Receptor	KEGG: hsa04512
Fibroblast	Fibroblast	LAMB2	CD44	0.00166468	0	LAMB2_CD44	LAMB2 - CD44	LAMININ	ECM-Receptor	KEGG: hsa04512
Endothelial	T	LAMC1	CD44	0.00729999	0	LAMC1_CD44	LAMC1 - CD44	LAMININ	ECM-Receptor	KEGG: hsa04512
Fibroblast	T	LAMC1	CD44	0.00774724	0	LAMC1_CD44	LAMC1 - CD44	LAMININ	ECM-Receptor	KEGG: hsa04512
Endothelial	Macrophage	LAMC1	CD44	0.00521757	0	LAMC1_CD44	LAMC1 - CD44	LAMININ	ECM-Receptor	KEGG: hsa04512
Fibroblast	Macrophage	LAMC1	CD44	0.00553794	0	LAMC1_CD44	LAMC1 - CD44	LAMININ	ECM-Receptor	KEGG: hsa04512
Endothelial	B	LAMC1	CD44	0.00107134	0	LAMC1_CD44	LAMC1 - CD44	LAMININ	ECM-Receptor	KEGG: hsa04512
Fibroblast	B	LAMC1	CD44	0.00113742	0	LAMC1_CD44	LAMC1 - CD44	LAMININ	ECM-Receptor	KEGG: hsa04512
Endothelial	Fibroblast	LAMC1	CD44	0.00153408	0	LAMC1_CD44	LAMC1 - CD44	LAMININ	ECM-Receptor	KEGG: hsa04512
Fibroblast	Fibroblast	LAMC1	CD44	0.00162865	0	LAMC1_CD44	LAMC1 - CD44	LAMININ	ECM-Receptor	KEGG: hsa04512
Fibroblast	Hepatocyte	COL1A1	SDC1	0.0228575	0	COL1A1_SDC1	COL1A1 - SDC1	COLLAGEN	ECM-Receptor	KEGG: hsa04512
Fibroblast	B	COL1A1	SDC1	0.0043574	0	COL1A1_SDC1	COL1A1 - SDC1	COLLAGEN	ECM-Receptor	KEGG: hsa04512
Fibroblast	Hepatocyte	COL1A2	SDC1	0.0326597	0	COL1A2_SDC1	COL1A2 - SDC1	COLLAGEN	ECM-Receptor	KEGG: hsa04512
Fibroblast	B	COL1A2	SDC1	0.00627699	0	COL1A2_SDC1	COL1A2 - SDC1	COLLAGEN	ECM-Receptor	KEGG: hsa04512
Endothelial	Hepatocyte	COL4A1	SDC1	0.0201464	0	COL4A1_SDC1	COL4A1 - SDC1	COLLAGEN	ECM-Receptor	KEGG: hsa04512
Fibroblast	Hepatocyte	COL4A1	SDC1	0.0243934	0	COL4A1_SDC1	COL4A1 - SDC1	COLLAGEN	ECM-Receptor	KEGG: hsa04512
Endothelial	B	COL4A1	SDC1	0.00383197	0	COL4A1_SDC1	COL4A1 - SDC1	COLLAGEN	ECM-Receptor	KEGG: hsa04512
Fibroblast	B	COL4A1	SDC1	0.00465611	0	COL4A1_SDC1	COL4A1 - SDC1	COLLAGEN	ECM-Receptor	KEGG: hsa04512
Endothelial	Hepatocyte	COL4A2	SDC1	0.0172192	0	COL4A2_SDC1	COL4A2 - SDC1	COLLAGEN	ECM-Receptor	KEGG: hsa04512
Fibroblast	Hepatocyte	COL4A2	SDC1	0.025528	0	COL4A2_SDC1	COL4A2 - SDC1	COLLAGEN	ECM-Receptor	KEGG: hsa04512
Endothelial	B	COL4A2	SDC1	0.00326729	0	COL4A2_SDC1	COL4A2 - SDC1	COLLAGEN	ECM-Receptor	KEGG: hsa04512
Fibroblast	B	COL4A2	SDC1	0.00487728	0	COL4A2_SDC1	COL4A2 - SDC1	COLLAGEN	ECM-Receptor	KEGG: hsa04512
Fibroblast	Hepatocyte	COL6A1	SDC1	0.0171241	0	COL6A1_SDC1	COL6A1 - SDC1	COLLAGEN	ECM-Receptor	KEGG: hsa04512
Fibroblast	B	COL6A1	SDC1	0.00324899	0	COL6A1_SDC1	COL6A1 - SDC1	COLLAGEN	ECM-Receptor	KEGG: hsa04512
Endothelial	Hepatocyte	COL6A2	SDC1	0.00368353	0	COL6A2_SDC1	COL6A2 - SDC1	COLLAGEN	ECM-Receptor	KEGG: hsa04512
Fibroblast	Hepatocyte	COL6A2	SDC1	0.0280316	0	COL6A2_SDC1	COL6A2 - SDC1	COLLAGEN	ECM-Receptor	KEGG: hsa04512
Endothelial	B	COL6A2	SDC1	0.000691226	0	COL6A2_SDC1	COL6A2 - SDC1	COLLAGEN	ECM-Receptor	KEGG: hsa04512
Fibroblast	B	COL6A2	SDC1	0.00536675	0	COL6A2_SDC1	COL6A2 - SDC1	COLLAGEN	ECM-Receptor	KEGG: hsa04512
Fibroblast	Hepatocyte	COL6A3	SDC1	0.0132041	0	COL6A3_SDC1	COL6A3 - SDC1	COLLAGEN	ECM-Receptor	KEGG: hsa04512
Fibroblast	B	COL6A3	SDC1	0.00249717	0	COL6A3_SDC1	COL6A3 - SDC1	COLLAGEN	ECM-Receptor	KEGG: hsa04512
Hepatocyte	Hepatocyte	FN1	SDC1	0.0211639	0	FN1_SDC1	FN1 - SDC1	FN1	ECM-Receptor	KEGG: hsa04512
Macrophage	Hepatocyte	FN1	SDC1	0.0028785	0	FN1_SDC1	FN1 - SDC1	FN1	ECM-Receptor	KEGG: hsa04512
Endothelial	Hepatocyte	FN1	SDC1	0.012947	0	FN1_SDC1	FN1 - SDC1	FN1	ECM-Receptor	KEGG: hsa04512
Fibroblast	Hepatocyte	FN1	SDC1	0.0281771	0	FN1_SDC1	FN1 - SDC1	FN1	ECM-Receptor	KEGG: hsa04512
Hepatocyte	B	FN1	SDC1	0.00402889	0	FN1_SDC1	FN1 - SDC1	FN1	ECM-Receptor	KEGG: hsa04512
Endothelial	B	FN1	SDC1	0.00244804	0	FN1_SDC1	FN1 - SDC1	FN1	ECM-Receptor	KEGG: hsa04512
Fibroblast	B	FN1	SDC1	0.00539527	0	FN1_SDC1	FN1 - SDC1	FN1	ECM-Receptor	KEGG: hsa04512
Fibroblast	Hepatocyte	THBS1	SDC1	0.00344862	0	THBS1_SDC1	THBS1 - SDC1	THBS	ECM-Receptor	KEGG: hsa04512
Fibroblast	B	THBS1	SDC1	0.00064702	0	THBS1_SDC1	THBS1 - SDC1	THBS	ECM-Receptor	KEGG: hsa04512
Fibroblast	Hepatocyte	THBS2	SDC1	0.00355702	0	THBS2_SDC1	THBS2 - SDC1	THBS	ECM-Receptor	KEGG: hsa04512
Fibroblast	B	THBS2	SDC1	0.000667416	0	THBS2_SDC1	THBS2 - SDC1	THBS	ECM-Receptor	KEGG: hsa04512
Fibroblast	Hepatocyte	COL1A1	SDC4	0.0212223	0	COL1A1_SDC4	COL1A1 - SDC4	COLLAGEN	ECM-Receptor	KEGG: hsa04512
Fibroblast	Hepatocyte	COL1A2	SDC4	0.030345	0	COL1A2_SDC4	COL1A2 - SDC4	COLLAGEN	ECM-Receptor	KEGG: hsa04512
Endothelial	Hepatocyte	COL4A1	SDC4	0.0187014	0	COL4A1_SDC4	COL4A1 - SDC4	COLLAGEN	ECM-Receptor	KEGG: hsa04512
Fibroblast	Hepatocyte	COL4A1	SDC4	0.0226508	0	COL4A1_SDC4	COL4A1 - SDC4	COLLAGEN	ECM-Receptor	KEGG: hsa04512
Endothelial	Hepatocyte	COL4A2	SDC4	0.0159808	0	COL4A2_SDC4	COL4A2 - SDC4	COLLAGEN	ECM-Receptor	KEGG: hsa04512
Fibroblast	Hepatocyte	COL4A2	SDC4	0.0237064	0	COL4A2_SDC4	COL4A2 - SDC4	COLLAGEN	ECM-Receptor	KEGG: hsa04512
Fibroblast	Hepatocyte	COL6A1	SDC4	0.0158924	0	COL6A1_SDC4	COL6A1 - SDC4	COLLAGEN	ECM-Receptor	KEGG: hsa04512
Endothelial	Hepatocyte	COL6A2	SDC4	0.00341523	0	COL6A2_SDC4	COL6A2 - SDC4	COLLAGEN	ECM-Receptor	KEGG: hsa04512
Fibroblast	Hepatocyte	COL6A2	SDC4	0.0260361	0	COL6A2_SDC4	COL6A2 - SDC4	COLLAGEN	ECM-Receptor	KEGG: hsa04512
Fibroblast	Hepatocyte	COL6A3	SDC4	0.0122508	0	COL6A3_SDC4	COL6A3 - SDC4	COLLAGEN	ECM-Receptor	KEGG: hsa04512
Hepatocyte	Hepatocyte	FN1	SDC4	0.0196474	0	FN1_SDC4	FN1 - SDC4	FN1	ECM-Receptor	KEGG: hsa04512
Macrophage	Hepatocyte	FN1	SDC4	0.00266867	0	FN1_SDC4	FN1 - SDC4	FN1	ECM-Receptor	KEGG: hsa04512
Endothelial	Hepatocyte	FN1	SDC4	0.0120121	0	FN1_SDC4	FN1 - SDC4	FN1	ECM-Receptor	KEGG: hsa04512
Fibroblast	Hepatocyte	FN1	SDC4	0.0261716	0	FN1_SDC4	FN1 - SDC4	FN1	ECM-Receptor	KEGG: hsa04512
Fibroblast	Hepatocyte	THBS1	SDC4	0.00319737	0	THBS1_SDC4	THBS1 - SDC4	THBS	ECM-Receptor	KEGG: hsa04512
Fibroblast	Hepatocyte	THBS2	SDC4	0.00329789	0	THBS2_SDC4	THBS2 - SDC4	THBS	ECM-Receptor	KEGG: hsa04512
Fibroblast	Macrophage	THBS1	CD36	0.00134962	0	THBS1_CD36	THBS1 - CD36	THBS	ECM-Receptor	KEGG: hsa04512
Fibroblast	Endothelial	THBS1	CD36	0.00446824	0	THBS1_CD36	THBS1 - CD36	THBS	ECM-Receptor	KEGG: hsa04512
Fibroblast	Fibroblast	THBS1	CD36	0.00349242	0	THBS1_CD36	THBS1 - CD36	THBS	ECM-Receptor	KEGG: hsa04512
Fibroblast	Macrophage	THBS2	CD36	0.00139213	0	THBS2_CD36	THBS2 - CD36	THBS	ECM-Receptor	KEGG: hsa04512
Fibroblast	Endothelial	THBS2	CD36	0.00460854	0	THBS2_CD36	THBS2 - CD36	THBS	ECM-Receptor	KEGG: hsa04512
Fibroblast	Fibroblast	THBS2	CD36	0.00360219	0	THBS2_CD36	THBS2 - CD36	THBS	ECM-Receptor	KEGG: hsa04512
Fibroblast	T	THBS1	CD47	0.00198368	0	THBS1_CD47	THBS1 - CD47	THBS	ECM-Receptor	KEGG: hsa04512
Fibroblast	Hepatocyte	THBS1	CD47	0.00235581	0	THBS1_CD47	THBS1 - CD47	THBS	ECM-Receptor	KEGG: hsa04512
Fibroblast	Macrophage	THBS1	CD47	0.00174639	0	THBS1_CD47	THBS1 - CD47	THBS	ECM-Receptor	KEGG: hsa04512
Fibroblast	Endothelial	THBS1	CD47	0.00130151	0	THBS1_CD47	THBS1 - CD47	THBS	ECM-Receptor	KEGG: hsa04512
Fibroblast	B	THBS1	CD47	0.00126673	0	THBS1_CD47	THBS1 - CD47	THBS	ECM-Receptor	KEGG: hsa04512
Fibroblast	Fibroblast	THBS1	CD47	0.00137342	0	THBS1_CD47	THBS1 - CD47	THBS	ECM-Receptor	KEGG: hsa04512
Fibroblast	T	THBS2	CD47	0.00204613	0	THBS2_CD47	THBS2 - CD47	THBS	ECM-Receptor	KEGG: hsa04512
Fibroblast	Hepatocyte	THBS2	CD47	0.00242994	0	THBS2_CD47	THBS2 - CD47	THBS	ECM-Receptor	KEGG: hsa04512
Fibroblast	Macrophage	THBS2	CD47	0.00180138	0	THBS2_CD47	THBS2 - CD47	THBS	ECM-Receptor	KEGG: hsa04512
Fibroblast	Endothelial	THBS2	CD47	0.00134251	0	THBS2_CD47	THBS2 - CD47	THBS	ECM-Receptor	KEGG: hsa04512
Fibroblast	B	THBS2	CD47	0.00130664	0	THBS2_CD47	THBS2 - CD47	THBS	ECM-Receptor	KEGG: hsa04512
Fibroblast	Fibroblast	THBS2	CD47	0.00141668	0	THBS2_CD47	THBS2 - CD47	THBS	ECM-Receptor	KEGG: hsa04512
T	Macrophage	ADGRE5	CD55	0.00201078	0	ADGRE5_CD55	ADGRE5 - CD55	ADGRE5	Cell-Cell Contact	PMID: 11297558
Macrophage	Macrophage	ADGRE5	CD55	0.000974281	0	ADGRE5_CD55	ADGRE5 - CD55	ADGRE5	Cell-Cell Contact	PMID: 11297558
B	Macrophage	ADGRE5	CD55	0.000643863	0	ADGRE5_CD55	ADGRE5 - CD55	ADGRE5	Cell-Cell Contact	PMID: 11297558
T	Endothelial	ADGRE5	CD55	0.0023729	0	ADGRE5_CD55	ADGRE5 - CD55	ADGRE5	Cell-Cell Contact	PMID: 11297558
Macrophage	Endothelial	ADGRE5	CD55	0.00114995	0	ADGRE5_CD55	ADGRE5 - CD55	ADGRE5	Cell-Cell Contact	PMID: 11297558
B	Endothelial	ADGRE5	CD55	0.000760004	0	ADGRE5_CD55	ADGRE5 - CD55	ADGRE5	Cell-Cell Contact	PMID: 11297558
T	B	ADGRE5	CD55	0.00177679	0	ADGRE5_CD55	ADGRE5 - CD55	ADGRE5	Cell-Cell Contact	PMID: 11297558
Macrophage	B	ADGRE5	CD55	0.000860802	0	ADGRE5_CD55	ADGRE5 - CD55	ADGRE5	Cell-Cell Contact	PMID: 11297558
B	B	ADGRE5	CD55	0.000568848	0	ADGRE5_CD55	ADGRE5 - CD55	ADGRE5	Cell-Cell Contact	PMID: 11297558
Hepatocyte	T	APP	CD74	0.0217455	0	APP_CD74	APP - CD74	APP	Cell-Cell Contact	PMID: 19849849
Endothelial	T	APP	CD74	0.117224	0	APP_CD74	APP - CD74	APP	Cell-Cell Contact	PMID: 19849849
Fibroblast	T	APP	CD74	0.0663536	0	APP_CD74	APP - CD74	APP	Cell-Cell Contact	PMID: 19849849
Hepatocyte	Hepatocyte	APP	CD74	0.0144872	0	APP_CD74	APP - CD74	APP	Cell-Cell Contact	PMID: 19849849
Endothelial	Hepatocyte	APP	CD74	0.080726	0	APP_CD74	APP - CD74	APP	Cell-Cell Contact	PMID: 19849849
Fibroblast	Hepatocyte	APP	CD74	0.044889	0	APP_CD74	APP - CD74	APP	Cell-Cell Contact	PMID: 19849849
Hepatocyte	Macrophage	APP	CD74	0.041587	0	APP_CD74	APP - CD74	APP	Cell-Cell Contact	PMID: 19849849
Endothelial	Macrophage	APP	CD74	0.205851	0	APP_CD74	APP - CD74	APP	Cell-Cell Contact	PMID: 19849849
Fibroblast	Macrophage	APP	CD74	0.121828	0	APP_CD74	APP - CD74	APP	Cell-Cell Contact	PMID: 19849849
Hepatocyte	Endothelial	APP	CD74	0.0223274	0	APP_CD74	APP - CD74	APP	Cell-Cell Contact	PMID: 19849849
Endothelial	Endothelial	APP	CD74	0.120047	0	APP_CD74	APP - CD74	APP	Cell-Cell Contact	PMID: 19849849
Fibroblast	Endothelial	APP	CD74	0.0680461	0	APP_CD74	APP - CD74	APP	Cell-Cell Contact	PMID: 19849849
Hepatocyte	B	APP	CD74	0.0255371	0	APP_CD74	APP - CD74	APP	Cell-Cell Contact	PMID: 19849849
Endothelial	B	APP	CD74	0.135359	0	APP_CD74	APP - CD74	APP	Cell-Cell Contact	PMID: 19849849
Fibroblast	B	APP	CD74	0.0773084	0	APP_CD74	APP - CD74	APP	Cell-Cell Contact	PMID: 19849849
Endothelial	Fibroblast	APP	CD74	0.0687578	0	APP_CD74	APP - CD74	APP	Cell-Cell Contact	PMID: 19849849
Fibroblast	Fibroblast	APP	CD74	0.0380142	0	APP_CD74	APP - CD74	APP	Cell-Cell Contact	PMID: 19849849
Hepatocyte	Hepatocyte	CADM1	CADM1	0.00279552	0	CADM1_CADM1	CADM1 - CADM1	CADM	Cell-Cell Contact	PMID: 24503895
T	Macrophage	PTPRC	MRC1	0.0181635	0	PTPRC_MRC1	PTPRC - MRC1	CD45	Cell-Cell Contact	PMID: 27601670; PMID: 10575006
Macrophage	Macrophage	PTPRC	MRC1	0.00755377	0	PTPRC_MRC1	PTPRC - MRC1	CD45	Cell-Cell Contact	PMID: 27601670; PMID: 10575006
B	Macrophage	PTPRC	MRC1	0.00274576	0	PTPRC_MRC1	PTPRC - MRC1	CD45	Cell-Cell Contact	PMID: 27601670; PMID: 10575006
T	Endothelial	PTPRC	MRC1	0.0027405	0	PTPRC_MRC1	PTPRC - MRC1	CD45	Cell-Cell Contact	PMID: 27601670; PMID: 10575006
Macrophage	Endothelial	PTPRC	MRC1	0.00112935	0	PTPRC_MRC1	PTPRC - MRC1	CD45	Cell-Cell Contact	PMID: 27601670; PMID: 10575006
B	Endothelial	PTPRC	MRC1	0.000408828	0	PTPRC_MRC1	PTPRC - MRC1	CD45	Cell-Cell Contact	PMID: 27601670; PMID: 10575006
Hepatocyte	Endothelial	CD46	JAG1	0.00229597	0	CD46_JAG1	CD46 - JAG1	CD46	Cell-Cell Contact	PMID: 23086448
Macrophage	Endothelial	CD46	JAG1	0.000929476	0	CD46_JAG1	CD46 - JAG1	CD46	Cell-Cell Contact	PMID: 23086448
Endothelial	Endothelial	CD46	JAG1	0.00314017	0	CD46_JAG1	CD46 - JAG1	CD46	Cell-Cell Contact	PMID: 23086448
Fibroblast	Endothelial	CD46	JAG1	0.00141861	0	CD46_JAG1	CD46 - JAG1	CD46	Cell-Cell Contact	PMID: 23086448
Hepatocyte	Fibroblast	CD46	JAG1	0.00254169	0	CD46_JAG1	CD46 - JAG1	CD46	Cell-Cell Contact	PMID: 23086448
Macrophage	Fibroblast	CD46	JAG1	0.0010291	0	CD46_JAG1	CD46 - JAG1	CD46	Cell-Cell Contact	PMID: 23086448
Endothelial	Fibroblast	CD46	JAG1	0.00347593	0	CD46_JAG1	CD46 - JAG1	CD46	Cell-Cell Contact	PMID: 23086448
Fibroblast	Fibroblast	CD46	JAG1	0.00157059	0	CD46_JAG1	CD46 - JAG1	CD46	Cell-Cell Contact	PMID: 23086448
T	Macrophage	CD99	PILRA	0.00926587	0	CD99_PILRA	CD99 - PILRA	CD99	Cell-Cell Contact	PMID: 18234675
Hepatocyte	Macrophage	CD99	PILRA	0.00835674	0	CD99_PILRA	CD99 - PILRA	CD99	Cell-Cell Contact	PMID: 18234675
Macrophage	Macrophage	CD99	PILRA	0.00644105	0	CD99_PILRA	CD99 - PILRA	CD99	Cell-Cell Contact	PMID: 18234675
Endothelial	Macrophage	CD99	PILRA	0.0128862	0	CD99_PILRA	CD99 - PILRA	CD99	Cell-Cell Contact	PMID: 18234675
B	Macrophage	CD99	PILRA	0.00494482	0	CD99_PILRA	CD99 - PILRA	CD99	Cell-Cell Contact	PMID: 18234675
Fibroblast	Macrophage	CD99	PILRA	0.0115609	0	CD99_PILRA	CD99 - PILRA	CD99	Cell-Cell Contact	PMID: 18234675
T	T	CD99	CD99	0.0389143	0	CD99_CD99	CD99 - CD99	CD99	Cell-Cell Contact	KEGG: hsa04514
Hepatocyte	T	CD99	CD99	0.0351995	0	CD99_CD99	CD99 - CD99	CD99	Cell-Cell Contact	KEGG: hsa04514
Macrophage	T	CD99	CD99	0.0272998	0	CD99_CD99	CD99 - CD99	CD99	Cell-Cell Contact	KEGG: hsa04514
Endothelial	T	CD99	CD99	0.0534935	0	CD99_CD99	CD99 - CD99	CD99	Cell-Cell Contact	KEGG: hsa04514
Fibroblast	T	CD99	CD99	0.0481956	0	CD99_CD99	CD99 - CD99	CD99	Cell-Cell Contact	KEGG: hsa04514
T	Hepatocyte	CD99	CD99	0.0351995	0	CD99_CD99	CD99 - CD99	CD99	Cell-Cell Contact	KEGG: hsa04514
Hepatocyte	Hepatocyte	CD99	CD99	0.0318276	0	CD99_CD99	CD99 - CD99	CD99	Cell-Cell Contact	KEGG: hsa04514
Endothelial	Hepatocyte	CD99	CD99	0.0484571	0	CD99_CD99	CD99 - CD99	CD99	Cell-Cell Contact	KEGG: hsa04514
Fibroblast	Hepatocyte	CD99	CD99	0.0436351	0	CD99_CD99	CD99 - CD99	CD99	Cell-Cell Contact	KEGG: hsa04514
T	Macrophage	CD99	CD99	0.0272998	0	CD99_CD99	CD99 - CD99	CD99	Cell-Cell Contact	KEGG: hsa04514
Endothelial	Macrophage	CD99	CD99	0.0376983	0	CD99_CD99	CD99 - CD99	CD99	Cell-Cell Contact	KEGG: hsa04514
Fibroblast	Macrophage	CD99	CD99	0.0339088	0	CD99_CD99	CD99 - CD99	CD99	Cell-Cell Contact	KEGG: hsa04514
T	Endothelial	CD99	CD99	0.0534935	0	CD99_CD99	CD99 - CD99	CD99	Cell-Cell Contact	KEGG: hsa04514
Hepatocyte	Endothelial	CD99	CD99	0.0484571	0	CD99_CD99	CD99 - CD99	CD99	Cell-Cell Contact	KEGG: hsa04514
Macrophage	Endothelial	CD99	CD99	0.0376983	0	CD99_CD99	CD99 - CD99	CD99	Cell-Cell Contact	KEGG: hsa04514
Endothelial	Endothelial	CD99	CD99	0.0731191	0	CD99_CD99	CD99 - CD99	CD99	Cell-Cell Contact	KEGG: hsa04514
B	Endothelial	CD99	CD99	0.0291542	0	CD99_CD99	CD99 - CD99	CD99	Cell-Cell Contact	KEGG: hsa04514
Fibroblast	Endothelial	CD99	CD99	0.0660132	0	CD99_CD99	CD99 - CD99	CD99	Cell-Cell Contact	KEGG: hsa04514
Endothelial	B	CD99	CD99	0.0291542	0	CD99_CD99	CD99 - CD99	CD99	Cell-Cell Contact	KEGG: hsa04514
T	Fibroblast	CD99	CD99	0.0481956	0	CD99_CD99	CD99 - CD99	CD99	Cell-Cell Contact	KEGG: hsa04514
Hepatocyte	Fibroblast	CD99	CD99	0.0436351	0	CD99_CD99	CD99 - CD99	CD99	Cell-Cell Contact	KEGG: hsa04514
Macrophage	Fibroblast	CD99	CD99	0.0339088	0	CD99_CD99	CD99 - CD99	CD99	Cell-Cell Contact	KEGG: hsa04514
Endothelial	Fibroblast	CD99	CD99	0.0660132	0	CD99_CD99	CD99 - CD99	CD99	Cell-Cell Contact	KEGG: hsa04514
Fibroblast	Fibroblast	CD99	CD99	0.0595535	0	CD99_CD99	CD99 - CD99	CD99	Cell-Cell Contact	KEGG: hsa04514
Hepatocyte	Hepatocyte	CDH2	CDH2	0.000348662	0	CDH2_CDH2	CDH2 - CDH2	CDH	Cell-Cell Contact	KEGG: hsa04514
Endothelial	Endothelial	CDH5	CDH5	0.0212539	0	CDH5_CDH5	CDH5 - CDH5	CDH5	Cell-Cell Contact	KEGG: hsa04514
T	T	CLEC2D	KLRB1	0.00833627	0	CLEC2D_KLRB1	CLEC2D - KLRB1	CLEC	Cell-Cell Contact	PMID: 24223577
B	T	CLEC2D	KLRB1	0.00262619	0	CLEC2D_KLRB1	CLEC2D - KLRB1	CLEC	Cell-Cell Contact	PMID: 24223577
T	T	CLEC2B	KLRB1	0.0150891	0	CLEC2B_KLRB1	CLEC2B - KLRB1	CLEC	Cell-Cell Contact	PMID: 24223577
Macrophage	T	CLEC2B	KLRB1	0.0179902	0	CLEC2B_KLRB1	CLEC2B - KLRB1	CLEC	Cell-Cell Contact	PMID: 24223577
Endothelial	T	CLEC2B	KLRB1	0.0146022	0	CLEC2B_KLRB1	CLEC2B - KLRB1	CLEC	Cell-Cell Contact	PMID: 24223577
B	T	CLEC2B	KLRB1	0.00419108	0	CLEC2B_KLRB1	CLEC2B - KLRB1	CLEC	Cell-Cell Contact	PMID: 24223577
Fibroblast	T	CLEC2B	KLRB1	0.00442519	0	CLEC2B_KLRB1	CLEC2B - KLRB1	CLEC	Cell-Cell Contact	PMID: 24223577
T	T	CD69	KLRB1	0.0268746	0	CLEC2C_KLRB1	CLEC2C - KLRB1	CLEC	Cell-Cell Contact	PMID: 24223577
B	T	CD69	KLRB1	0.0036005	0	CLEC2C_KLRB1	CLEC2C - KLRB1	CLEC	Cell-Cell Contact	PMID: 24223577
Hepatocyte	Endothelial	EFNA1	EPHA4	0.00218989	0	EFNA1_EPHA4	EFNA1 - EPHA4	EPHA	Cell-Cell Contact	PMID: 15114347
Endothelial	Endothelial	EFNA1	EPHA4	0.00315605	0	EFNA1_EPHA4	EFNA1 - EPHA4	EPHA	Cell-Cell Contact	PMID: 15114347
Endothelial	Endothelial	EFNB1	EPHA4	0.000651978	0	EFNB1_EPHA4	EFNB1 - EPHA4	EPHB	Cell-Cell Contact	PMID: 15114347
Endothelial	Endothelial	EFNB1	EPHB4	0.000644312	0	EFNB1_EPHB4	EFNB1 - EPHB4	EPHB	Cell-Cell Contact	PMID: 15114347
Endothelial	Endothelial	EFNB2	EPHA4	0.00133881	0	EFNB2_EPHA4	EFNB2 - EPHA4	EPHB	Cell-Cell Contact	PMID: 15114347
Endothelial	Endothelial	EFNB2	EPHB4	0.00132308	0	EFNB2_EPHB4	EFNB2 - EPHB4	EPHB	Cell-Cell Contact	PMID: 15114347
Endothelial	Endothelial	ESAM	ESAM	0.0409626	0	ESAM_ESAM	ESAM - ESAM	ESAM	Cell-Cell Contact	KEGG: hsa04514; PMID: 11279107
Fibroblast	Endothelial	ESAM	ESAM	0.0101393	0	ESAM_ESAM	ESAM - ESAM	ESAM	Cell-Cell Contact	KEGG: hsa04514; PMID: 11279107
Endothelial	Fibroblast	ESAM	ESAM	0.0101393	0	ESAM_ESAM	ESAM - ESAM	ESAM	Cell-Cell Contact	KEGG: hsa04514; PMID: 11279107
Fibroblast	Fibroblast	ESAM	ESAM	0.00245048	0	ESAM_ESAM	ESAM - ESAM	ESAM	Cell-Cell Contact	KEGG: hsa04514; PMID: 11279107
Macrophage	Macrophage	ICAM1	ITGAX_ITGB2	0.0115785	0	ICAM1_ITGAX_ITGB2	ICAM1 - (ITGAX+ITGB2)	ICAM	Cell-Cell Contact	PMID: 16252253
Endothelial	Macrophage	ICAM1	ITGAX_ITGB2	0.00386468	0	ICAM1_ITGAX_ITGB2	ICAM1 - (ITGAX+ITGB2)	ICAM	Cell-Cell Contact	PMID: 16252253
T	Macrophage	ITGB2	ICAM1	0.00956129	0	ITGB2_ICAM1	ITGB2 - ICAM1	ITGB2	Cell-Cell Contact	KEGG: hsa04514
Macrophage	Macrophage	ITGB2	ICAM1	0.0313466	0	ITGB2_ICAM1	ITGB2 - ICAM1	ITGB2	Cell-Cell Contact	KEGG: hsa04514
B	Macrophage	ITGB2	ICAM1	0.00315212	0	ITGB2_ICAM1	ITGB2 - ICAM1	ITGB2	Cell-Cell Contact	KEGG: hsa04514
T	Endothelial	ITGB2	ICAM1	0.00318705	0	ITGB2_ICAM1	ITGB2 - ICAM1	ITGB2	Cell-Cell Contact	KEGG: hsa04514
Macrophage	Endothelial	ITGB2	ICAM1	0.0106042	0	ITGB2_ICAM1	ITGB2 - ICAM1	ITGB2	Cell-Cell Contact	KEGG: hsa04514
T	Endothelial	ITGB2	ICAM2	0.0120372	0	ITGB2_ICAM2	ITGB2 - ICAM2	ITGB2	Cell-Cell Contact	KEGG: hsa04514
Macrophage	Endothelial	ITGB2	ICAM2	0.0392404	0	ITGB2_ICAM2	ITGB2 - ICAM2	ITGB2	Cell-Cell Contact	KEGG: hsa04514
B	Endothelial	ITGB2	ICAM2	0.00397503	0	ITGB2_ICAM2	ITGB2 - ICAM2	ITGB2	Cell-Cell Contact	KEGG: hsa04514
T	B	ITGB2	ICAM2	0.00164684	0	ITGB2_ICAM2	ITGB2 - ICAM2	ITGB2	Cell-Cell Contact	KEGG: hsa04514
Macrophage	B	ITGB2	ICAM2	0.00549928	0	ITGB2_ICAM2	ITGB2 - ICAM2	ITGB2	Cell-Cell Contact	KEGG: hsa04514
B	B	ITGB2	ICAM2	0.00054003	0	ITGB2_ICAM2	ITGB2 - ICAM2	ITGB2	Cell-Cell Contact	KEGG: hsa04514
Endothelial	Hepatocyte	JAM2	ITGAV_ITGB1	0.00159919	0	JAM2_ITGAV_ITGB1	JAM2 - (ITGAV+ITGB1)	JAM	Cell-Cell Contact	KEGG: hsa04514
Endothelial	Endothelial	JAM2	ITGAV_ITGB1	0.00256827	0	JAM2_ITGAV_ITGB1	JAM2 - (ITGAV+ITGB1)	JAM	Cell-Cell Contact	KEGG: hsa04514
Endothelial	Fibroblast	JAM2	ITGAV_ITGB1	0.00473876	0	JAM2_ITGAV_ITGB1	JAM2 - (ITGAV+ITGB1)	JAM	Cell-Cell Contact	KEGG: hsa04514
Hepatocyte	Hepatocyte	F11R	F11R	0.000152126	0	F11R_F11R	F11R - F11R	JAM	Cell-Cell Contact	KEGG: hsa04514
Hepatocyte	Endothelial	F11R	JAM2	0.000533914	0	F11R_JAM2	F11R - JAM2	JAM	Cell-Cell Contact	KEGG: hsa04514
Endothelial	Hepatocyte	JAM2	F11R	0.000533914	0	JAM2_F11R	JAM2 - F11R	JAM	Cell-Cell Contact	KEGG: hsa04514
Endothelial	Endothelial	JAM2	JAM2	0.00187207	0	JAM2_JAM2	JAM2 - JAM2	JAM	Cell-Cell Contact	KEGG: hsa04514
T	Macrophage	HLA-DPA1	CD4	0.0152192	0	HLA-DPA1_CD4	HLA-DPA1 - CD4	MHC-II	Cell-Cell Contact	KEGG: hsa04514
Hepatocyte	Macrophage	HLA-DPA1	CD4	0.00568157	0	HLA-DPA1_CD4	HLA-DPA1 - CD4	MHC-II	Cell-Cell Contact	KEGG: hsa04514
Macrophage	Macrophage	HLA-DPA1	CD4	0.0459638	0	HLA-DPA1_CD4	HLA-DPA1 - CD4	MHC-II	Cell-Cell Contact	KEGG: hsa04514
Endothelial	Macrophage	HLA-DPA1	CD4	0.0114449	0	HLA-DPA1_CD4	HLA-DPA1 - CD4	MHC-II	Cell-Cell Contact	KEGG: hsa04514
B	Macrophage	HLA-DPA1	CD4	0.0149587	0	HLA-DPA1_CD4	HLA-DPA1 - CD4	MHC-II	Cell-Cell Contact	KEGG: hsa04514
Fibroblast	Macrophage	HLA-DPA1	CD4	0.00866685	0	HLA-DPA1_CD4	HLA-DPA1 - CD4	MHC-II	Cell-Cell Contact	KEGG: hsa04514
T	Macrophage	HLA-DPB1	CD4	0.0164051	0	HLA-DPB1_CD4	HLA-DPB1 - CD4	MHC-II	Cell-Cell Contact	KEGG: hsa04514
Hepatocyte	Macrophage	HLA-DPB1	CD4	0.00555857	0	HLA-DPB1_CD4	HLA-DPB1 - CD4	MHC-II	Cell-Cell Contact	KEGG: hsa04514
Macrophage	Macrophage	HLA-DPB1	CD4	0.0473246	0	HLA-DPB1_CD4	HLA-DPB1 - CD4	MHC-II	Cell-Cell Contact	KEGG: hsa04514
Endothelial	Macrophage	HLA-DPB1	CD4	0.0122277	0	HLA-DPB1_CD4	HLA-DPB1 - CD4	MHC-II	Cell-Cell Contact	KEGG: hsa04514
B	Macrophage	HLA-DPB1	CD4	0.0135983	0	HLA-DPB1_CD4	HLA-DPB1 - CD4	MHC-II	Cell-Cell Contact	KEGG: hsa04514
Fibroblast	Macrophage	HLA-DPB1	CD4	0.00742725	0	HLA-DPB1_CD4	HLA-DPB1 - CD4	MHC-II	Cell-Cell Contact	KEGG: hsa04514
Macrophage	Macrophage	HLA-DQA1	CD4	0.0328945	0	HLA-DQA1_CD4	HLA-DQA1 - CD4	MHC-II	Cell-Cell Contact	KEGG: hsa04514
B	Macrophage	HLA-DQA1	CD4	0.00629474	0	HLA-DQA1_CD4	HLA-DQA1 - CD4	MHC-II	Cell-Cell Contact	KEGG: hsa04514
Hepatocyte	Macrophage	HLA-DMA	CD4	0.00229399	0	HLA-DMA_CD4	HLA-DMA - CD4	MHC-II	Cell-Cell Contact	KEGG: hsa04514
Macrophage	Macrophage	HLA-DMA	CD4	0.0290685	0	HLA-DMA_CD4	HLA-DMA - CD4	MHC-II	Cell-Cell Contact	KEGG: hsa04514
Endothelial	Macrophage	HLA-DMA	CD4	0.00275485	0	HLA-DMA_CD4	HLA-DMA - CD4	MHC-II	Cell-Cell Contact	KEGG: hsa04514
B	Macrophage	HLA-DMA	CD4	0.0064397	0	HLA-DMA_CD4	HLA-DMA - CD4	MHC-II	Cell-Cell Contact	KEGG: hsa04514
Macrophage	Macrophage	HLA-DMB	CD4	0.0164813	0	HLA-DMB_CD4	HLA-DMB - CD4	MHC-II	Cell-Cell Contact	KEGG: hsa04514
Macrophage	Macrophage	HLA-DQA2	CD4	0.00662974	0	HLA-DQA2_CD4	HLA-DQA2 - CD4	MHC-II	Cell-Cell Contact	KEGG: hsa04514
B	Macrophage	HLA-DQA2	CD4	0.00206646	0	HLA-DQA2_CD4	HLA-DQA2 - CD4	MHC-II	Cell-Cell Contact	KEGG: hsa04514
Macrophage	Macrophage	HLA-DOA	CD4	0.00207477	0	HLA-DOA_CD4	HLA-DOA - CD4	MHC-II	Cell-Cell Contact	KEGG: hsa04514
T	Macrophage	HLA-DQB1	CD4	0.00408388	0	HLA-DQB1_CD4	HLA-DQB1 - CD4	MHC-II	Cell-Cell Contact	KEGG: hsa04514
Hepatocyte	Macrophage	HLA-DQB1	CD4	0.00165068	0	HLA-DQB1_CD4	HLA-DQB1 - CD4	MHC-II	Cell-Cell Contact	KEGG: hsa04514
Macrophage	Macrophage	HLA-DQB1	CD4	0.0329159	0	HLA-DQB1_CD4	HLA-DQB1 - CD4	MHC-II	Cell-Cell Contact	KEGG: hsa04514
Endothelial	Macrophage	HLA-DQB1	CD4	0.00238557	0	HLA-DQB1_CD4	HLA-DQB1 - CD4	MHC-II	Cell-Cell Contact	KEGG: hsa04514
B	Macrophage	HLA-DQB1	CD4	0.00884629	0	HLA-DQB1_CD4	HLA-DQB1 - CD4	MHC-II	Cell-Cell Contact	KEGG: hsa04514
T	Macrophage	HLA-DRA	CD4	0.0180768	0	HLA-DRA_CD4	HLA-DRA - CD4	MHC-II	Cell-Cell Contact	KEGG: hsa04514
Hepatocyte	Macrophage	HLA-DRA	CD4	0.0159363	0	HLA-DRA_CD4	HLA-DRA - CD4	MHC-II	Cell-Cell Contact	KEGG: hsa04514
Macrophage	Macrophage	HLA-DRA	CD4	0.0595788	0	HLA-DRA_CD4	HLA-DRA - CD4	MHC-II	Cell-Cell Contact	KEGG: hsa04514
Endothelial	Macrophage	HLA-DRA	CD4	0.0226649	0	HLA-DRA_CD4	HLA-DRA - CD4	MHC-II	Cell-Cell Contact	KEGG: hsa04514
B	Macrophage	HLA-DRA	CD4	0.0217518	0	HLA-DRA_CD4	HLA-DRA - CD4	MHC-II	Cell-Cell Contact	KEGG: hsa04514
Fibroblast	Macrophage	HLA-DRA	CD4	0.0134035	0	HLA-DRA_CD4	HLA-DRA - CD4	MHC-II	Cell-Cell Contact	KEGG: hsa04514
T	Macrophage	HLA-DRB1	CD4	0.0171654	0	HLA-DRB1_CD4	HLA-DRB1 - CD4	MHC-II	Cell-Cell Contact	KEGG: hsa04514
Hepatocyte	Macrophage	HLA-DRB1	CD4	0.00670253	0	HLA-DRB1_CD4	HLA-DRB1 - CD4	MHC-II	Cell-Cell Contact	KEGG: hsa04514
Macrophage	Macrophage	HLA-DRB1	CD4	0.0477542	0	HLA-DRB1_CD4	HLA-DRB1 - CD4	MHC-II	Cell-Cell Contact	KEGG: hsa04514
Endothelial	Macrophage	HLA-DRB1	CD4	0.0193472	0	HLA-DRB1_CD4	HLA-DRB1 - CD4	MHC-II	Cell-Cell Contact	KEGG: hsa04514
B	Macrophage	HLA-DRB1	CD4	0.0189702	0	HLA-DRB1_CD4	HLA-DRB1 - CD4	MHC-II	Cell-Cell Contact	KEGG: hsa04514
Fibroblast	Macrophage	HLA-DRB1	CD4	0.00382814	0	HLA-DRB1_CD4	HLA-DRB1 - CD4	MHC-II	Cell-Cell Contact	KEGG: hsa04514
Hepatocyte	Macrophage	HLA-DRB5	CD4	0.000945791	0	HLA-DRB5_CD4	HLA-DRB5 - CD4	MHC-II	Cell-Cell Contact	KEGG: hsa04514
Macrophage	Macrophage	HLA-DRB5	CD4	0.0125938	0	HLA-DRB5_CD4	HLA-DRB5 - CD4	MHC-II	Cell-Cell Contact	KEGG: hsa04514
Endothelial	Macrophage	HLA-DRB5	CD4	0.00270543	0	HLA-DRB5_CD4	HLA-DRB5 - CD4	MHC-II	Cell-Cell Contact	KEGG: hsa04514
Hepatocyte	Hepatocyte	MPZL1	MPZL1	0.000129575	0	MPZL1_MPZL1	MPZL1 - MPZL1	MPZ	Cell-Cell Contact	KEGG: hsa04514
Endothelial	Hepatocyte	MPZL1	MPZL1	0.000274668	0	MPZL1_MPZL1	MPZL1 - MPZL1	MPZ	Cell-Cell Contact	KEGG: hsa04514
Hepatocyte	Endothelial	MPZL1	MPZL1	0.000274668	0	MPZL1_MPZL1	MPZL1 - MPZL1	MPZ	Cell-Cell Contact	KEGG: hsa04514
Endothelial	Endothelial	MPZL1	MPZL1	0.000582134	0	MPZL1_MPZL1	MPZL1 - MPZL1	MPZ	Cell-Cell Contact	KEGG: hsa04514
Endothelial	Endothelial	DLL4	NOTCH1	0.000716428	0	DLL4_NOTCH1	DLL4 - NOTCH1	NOTCH	Cell-Cell Contact	PMID: 22353464
Endothelial	Fibroblast	DLL4	NOTCH3	0.00699602	0	DLL4_NOTCH3	DLL4 - NOTCH3	NOTCH	Cell-Cell Contact	PMID: 22353464
Endothelial	Endothelial	DLL4	NOTCH4	0.00703345	0	DLL4_NOTCH4	DLL4 - NOTCH4	NOTCH	Cell-Cell Contact	PMID: 22353464
Endothelial	Endothelial	JAG1	NOTCH1	0.000656767	0	JAG1_NOTCH1	JAG1 - NOTCH1	NOTCH	Cell-Cell Contact	PMID: 22353464
Fibroblast	Endothelial	JAG1	NOTCH1	0.000727185	0	JAG1_NOTCH1	JAG1 - NOTCH1	NOTCH	Cell-Cell Contact	PMID: 22353464
Endothelial	Fibroblast	JAG1	NOTCH3	0.00641677	0	JAG1_NOTCH3	JAG1 - NOTCH3	NOTCH	Cell-Cell Contact	PMID: 22353464
Fibroblast	Fibroblast	JAG1	NOTCH3	0.00710039	0	JAG1_NOTCH3	JAG1 - NOTCH3	NOTCH	Cell-Cell Contact	PMID: 22353464
Endothelial	Endothelial	JAG1	NOTCH4	0.00645113	0	JAG1_NOTCH4	JAG1 - NOTCH4	NOTCH	Cell-Cell Contact	PMID: 22353464
Fibroblast	Endothelial	JAG1	NOTCH4	0.00713838	0	JAG1_NOTCH4	JAG1 - NOTCH4	NOTCH	Cell-Cell Contact	PMID: 22353464
Hepatocyte	Hepatocyte	OCLN	OCLN	0.000288	0	OCLN_OCLN	OCLN - OCLN	OCLN	Cell-Cell Contact	KEGG: hsa04514
Endothelial	Endothelial	PECAM1	PECAM1	0.0605198	0	PECAM1_PECAM1	PECAM1 - PECAM1	PECAM1	Cell-Cell Contact	KEGG: hsa04514
B	Endothelial	PECAM1	PECAM1	0.00332479	0	PECAM1_PECAM1	PECAM1 - PECAM1	PECAM1	Cell-Cell Contact	KEGG: hsa04514
Endothelial	B	PECAM1	PECAM1	0.00332479	0	PECAM1_PECAM1	PECAM1 - PECAM1	PECAM1	Cell-Cell Contact	KEGG: hsa04514
B	B	PECAM1	PECAM1	0.000172718	0	PECAM1_PECAM1	PECAM1 - PECAM1	PECAM1	Cell-Cell Contact	KEGG: hsa04514
Endothelial	Endothelial	PTPRM	PTPRM	0.0014948	0	PTPRM_PTPRM	PTPRM - PTPRM	PTPRM	Cell-Cell Contact	KEGG: hsa04514
Endothelial	Macrophage	THY1	ITGAX_ITGB2	0.00502896	0	THY1_ITGAX_ITGB2	THY1 - (ITGAX+ITGB2)	THY1	Cell-Cell Contact	PMID: 15850796
Fibroblast	Macrophage	THY1	ITGAX_ITGB2	0.0229734	0	THY1_ITGAX_ITGB2	THY1 - (ITGAX+ITGB2)	THY1	Cell-Cell Contact	PMID: 15850796
