# Supplementary material for: Clinical potential and experimental validation of prognostic genes in hepatocellular carcinoma revealed by risk modeling utilizing single cell and transcriptome constructs
Source: Front Immunol. 2025 Apr 4;16:1541252. doi: 10.3389/fimmu.2025.1541252 (PMC12006083; doi:10.3389/fimmu.2025.1541252)
Supplement: Supplementary file 1 [file DataSheet1.zip › supplementary Table 3.xlsx]

## Sheet: Sheet1
ONTOLOGY	ID	Description	GeneRatio	BgRatio	pvalue	p.adjust	qvalue	geneID	Count
BP	GO:0098813	nuclear chromosome segregation	62/809	339/18614	2.90479e-22	1.36612e-18	1.18546e-18	ASPM/AURKA/AURKB/BIRC5/BUB1/BUB1B/CCNB1/CCNB2/CCNE1/CCNE2/CDC20/CDC6/CDCA5/CDCA8/CDT1/CENPE/CENPF/CENPK/DLGAP5/DMC1/DPF1/DSCC1/ECT2/EME1/FAM83D/FANCD2/KIF11/KIF14/KIF15/KIF18A/KIF18B/KIF23/KIF2C/KIF4A/KIFC1/MAD2L1/MAEL/MISP/MND1/MSH4/MSH5/MYBL2/NCAPG/NCAPH/NDC80/NEK2/NUF2/NUSAP1/PLK1/PRC1/PTTG1/RACGAP1/SPC24/SPC25/TACC3/TEX11/TOP2A/TPX2/TRIP13/TTK/UBE2C/ZWINT	62
BP	GO:0007059	chromosome segregation	70/809	435/18614	1.11688e-21	2.62634e-18	2.27902e-18	ASPM/AURKA/AURKB/BIRC5/BUB1/BUB1B/CCNB1/CCNB2/CCNE1/CCNE2/CDC20/CDC6/CDCA2/CDCA5/CDCA8/CDT1/CENPE/CENPF/CENPK/CENPW/DLGAP5/DMC1/DPF1/DSCC1/ECT2/EME1/FAM83D/FANCD2/HJURP/KIF11/KIF14/KIF15/KIF18A/KIF18B/KIF23/KIF2C/KIF4A/KIFC1/MAD2L1/MAEL/MISP/MKI67/MND1/MSH4/MSH5/MYBL2/NCAPG/NCAPH/NDC80/NEK2/NUF2/NUSAP1/OIP5/PLK1/PRC1/PTTG1/RACGAP1/SKA1/SKA3/SPC24/SPC25/STIL/TACC3/TEX11/TOP2A/TPX2/TRIP13/TTK/UBE2C…	70
BP	GO:0000280	nuclear division	70/809	450/18614	8.00102e-21	1.25429e-17	1.08842e-17	ANLN/ASPM/AURKA/AURKB/BIRC5/BUB1/BUB1B/CCNB1/CCNB2/CCNE1/CCNE2/CDC20/CDC25C/CDCA2/CDCA5/CDCA8/CDT1/CENPE/CENPF/CENPK/DLGAP5/DMC1/DSCC1/EME1/FANCD2/FBXO43/HOXA13/HSF2BP/KIF11/KIF14/KIF15/KIF18A/KIF18B/KIF23/KIF2C/KIF4A/KIFC1/MAD2L1/MAEL/MISP/MKI67/MND1/MSH4/MSH5/MYBL2/NCAPG/NCAPH/NDC80/NEK2/NUF2/NUSAP1/PKMYT1/PLK1/PRC1/PTTG1/RACGAP1/RAD51/RAD51AP1/RAD54L/SPC24/SPC25/SPHK1/TEX11/TEX19/TOP2A/TPX2/TR…	70
BP	GO:0048285	organelle fission	73/809	497/18614	3.37411e-20	3.96711e-17	3.44248e-17	ANLN/ASPM/AURKA/AURKB/BIRC5/BUB1/BUB1B/CCNB1/CCNB2/CCNE1/CCNE2/CDC20/CDC25C/CDCA2/CDCA5/CDCA8/CDT1/CENPE/CENPF/CENPK/DCN/DLGAP5/DMC1/DSCC1/EME1/FANCD2/FBXO43/HOXA13/HSF2BP/KIF11/KIF14/KIF15/KIF18A/KIF18B/KIF23/KIF2C/KIF4A/KIFC1/MAD2L1/MAEL/MAPT/MISP/MKI67/MND1/MSH4/MSH5/MTFR2/MYBL2/NCAPG/NCAPH/NDC80/NEK2/NUF2/NUSAP1/PKMYT1/PLK1/PRC1/PTTG1/RACGAP1/RAD51/RAD51AP1/RAD54L/SPC24/SPC25/SPHK1/TEX11/TEX1…	73
BP	GO:0140014	mitotic nuclear division	51/809	286/18614	5.10336e-18	4.80022e-15	4.16542e-15	ANLN/AURKA/AURKB/BIRC5/BUB1/BUB1B/CCNB1/CDC20/CDC25C/CDCA2/CDCA5/CDCA8/CDT1/CENPE/CENPF/CENPK/DLGAP5/DSCC1/FBXO43/HOXA13/KIF11/KIF14/KIF15/KIF18A/KIF18B/KIF23/KIF2C/KIF4A/KIFC1/MAD2L1/MISP/MKI67/MYBL2/NCAPG/NCAPH/NDC80/NEK2/NUF2/NUSAP1/PKMYT1/PLK1/PRC1/RACGAP1/SPC24/SPC25/SPHK1/TPX2/TRIP13/TTK/UBE2C/ZWINT	51
BP	GO:0000070	mitotic sister chromatid segregation	41/809	199/18614	5.06046e-17	3.96656e-14	3.442e-14	AURKB/BIRC5/BUB1/BUB1B/CCNB1/CDC20/CDCA5/CDCA8/CDT1/CENPE/CENPF/CENPK/DLGAP5/DSCC1/KIF11/KIF14/KIF15/KIF18A/KIF18B/KIF23/KIF2C/KIF4A/KIFC1/MAD2L1/MISP/MYBL2/NCAPG/NCAPH/NDC80/NEK2/NUF2/NUSAP1/PLK1/PRC1/RACGAP1/SPC24/SPC25/TPX2/TRIP13/TTK/ZWINT	41
BP	GO:0000819	sister chromatid segregation	46/809	250/18614	6.43823e-17	4.32557e-14	3.75353e-14	AURKB/BIRC5/BUB1/BUB1B/CCNB1/CDC20/CDC6/CDCA5/CDCA8/CDT1/CENPE/CENPF/CENPK/DLGAP5/DPF1/DSCC1/KIF11/KIF14/KIF15/KIF18A/KIF18B/KIF23/KIF2C/KIF4A/KIFC1/MAD2L1/MISP/MYBL2/NCAPG/NCAPH/NDC80/NEK2/NUF2/NUSAP1/PLK1/PRC1/RACGAP1/SPC24/SPC25/TACC3/TOP2A/TPX2/TRIP13/TTK/UBE2C/ZWINT	46
BP	GO:0044772	mitotic cell cycle phase transition	64/809	467/18614	2.626e-16	1.54376e-13	1.3396e-13	ANLN/AURKA/AURKB/BIRC5/BLM/BRSK2/BUB1/BUB1B/CACNB4/CCNA2/CCNB1/CCNB2/CCNE1/CCNE2/CCNF/CCNO/CDC20/CDC25A/CDC25C/CDC6/CDC7/CDCA5/CDCA8/CDK1/CDKN2A/CDKN2C/CDKN3/CDT1/CENPE/CENPF/CLSPN/DLGAP5/DPF1/DTL/E2F1/E2F2/E2F7/EZH2/FOXM1/GTSE1/IQGAP3/KDM8/KIF14/MAD2L1/MELK/NDC80/NUF2/ORC1/PKMYT1/PLK1/PLK5/RRM2/SPC24/SPC25/STIL/TACC3/TERT/TICRR/TRIP13/TTK/UBD/UBE2C/USH1C/ZWINT	64
BP	GO:0007088	regulation of mitotic nuclear division	29/809	117/18614	1.24482e-14	6.50488e-12	5.64465e-12	AURKA/AURKB/BIRC5/BUB1/BUB1B/CCNB1/CDC20/CDC25C/CDCA2/CDCA8/CDT1/CENPF/DLGAP5/FBXO43/HOXA13/MAD2L1/MKI67/NDC80/NEK2/NUF2/NUSAP1/PKMYT1/PLK1/SPC24/SPC25/SPHK1/TRIP13/TTK/ZWINT	29
BP	GO:1902850	microtubule cytoskeleton organization involved in mitosis	33/809	161/18614	6.85604e-14	3.22439e-11	2.79798e-11	AURKA/AURKB/BIRC5/CCNB1/CDC20/CDCA8/CENPA/CENPE/DLGAP5/GPSM1/KIF11/KIF15/KIF23/KIF4A/KIFC1/MAD2L1/MISP/MYBL2/NDC80/NEK2/NUF2/NUSAP1/PLK1/PRC1/RACGAP1/SAPCD2/SPC25/STIL/STMN1/TACC3/TPX2/TTK/WDR62	33
BP	GO:0007094	mitotic spindle assembly checkpoint signaling	18/809	46/18614	2.27611e-13	8.23427e-11	7.14533e-11	AURKB/BIRC5/BUB1/BUB1B/CCNB1/CDC20/CDCA8/CDT1/CENPF/MAD2L1/NDC80/NUF2/PLK1/SPC24/SPC25/TRIP13/TTK/ZWINT	18
BP	GO:0071173	spindle assembly checkpoint signaling	18/809	46/18614	2.27611e-13	8.23427e-11	7.14533e-11	AURKB/BIRC5/BUB1/BUB1B/CCNB1/CDC20/CDCA8/CDT1/CENPF/MAD2L1/NDC80/NUF2/PLK1/SPC24/SPC25/TRIP13/TTK/ZWINT	18
BP	GO:0071174	mitotic spindle checkpoint signaling	18/809	46/18614	2.27611e-13	8.23427e-11	7.14533e-11	AURKB/BIRC5/BUB1/BUB1B/CCNB1/CDC20/CDCA8/CDT1/CENPF/MAD2L1/NDC80/NUF2/PLK1/SPC24/SPC25/TRIP13/TTK/ZWINT	18
BP	GO:0051983	regulation of chromosome segregation	29/809	131/18614	2.87009e-13	9.64146e-11	8.36643e-11	AURKB/BIRC5/BUB1/BUB1B/CCNB1/CDC20/CDC6/CDCA2/CDCA8/CDT1/CENPE/CENPF/DLGAP5/DPF1/KIF2C/MAD2L1/MKI67/NCAPG/NCAPH/NDC80/NUF2/PLK1/SPC24/SPC25/TACC3/TRIP13/TTK/UBE2C/ZWINT	29
BP	GO:0031577	spindle checkpoint signaling	18/809	47/18614	3.54052e-13	1.11007e-10	9.6327e-11	AURKB/BIRC5/BUB1/BUB1B/CCNB1/CDC20/CDCA8/CDT1/CENPF/MAD2L1/NDC80/NUF2/PLK1/SPC24/SPC25/TRIP13/TTK/ZWINT	18
BP	GO:0033046	negative regulation of sister chromatid segregation	18/809	48/18614	5.43704e-13	1.34581e-10	1.16783e-10	AURKB/BIRC5/BUB1/BUB1B/CCNB1/CDC20/CDCA8/CDT1/CENPF/MAD2L1/NDC80/NUF2/PLK1/SPC24/SPC25/TRIP13/TTK/ZWINT	18
BP	GO:0033048	negative regulation of mitotic sister chromatid segregation	18/809	48/18614	5.43704e-13	1.34581e-10	1.16783e-10	AURKB/BIRC5/BUB1/BUB1B/CCNB1/CDC20/CDCA8/CDT1/CENPF/MAD2L1/NDC80/NUF2/PLK1/SPC24/SPC25/TRIP13/TTK/ZWINT	18
BP	GO:0045841	negative regulation of mitotic metaphase/anaphase transition	18/809	48/18614	5.43704e-13	1.34581e-10	1.16783e-10	AURKB/BIRC5/BUB1/BUB1B/CCNB1/CDC20/CDCA8/CDT1/CENPF/MAD2L1/NDC80/NUF2/PLK1/SPC24/SPC25/TRIP13/TTK/ZWINT	18
BP	GO:2000816	negative regulation of mitotic sister chromatid separation	18/809	48/18614	5.43704e-13	1.34581e-10	1.16783e-10	AURKB/BIRC5/BUB1/BUB1B/CCNB1/CDC20/CDCA8/CDT1/CENPF/MAD2L1/NDC80/NUF2/PLK1/SPC24/SPC25/TRIP13/TTK/ZWINT	18
BP	GO:0051783	regulation of nuclear division	30/809	145/18614	7.31609e-13	1.72038e-10	1.49287e-10	AURKA/AURKB/BIRC5/BUB1/BUB1B/CCNB1/CDC20/CDC25C/CDCA2/CDCA8/CDT1/CENPF/DLGAP5/FBXO43/HOXA13/MAD2L1/MKI67/NDC80/NEK2/NUF2/NUSAP1/PKMYT1/PLK1/RAD51AP1/SPC24/SPC25/SPHK1/TRIP13/TTK/ZWINT	30
BP	GO:0051985	negative regulation of chromosome segregation	18/809	50/18614	1.237e-12	2.5294e-10	2.1949e-10	AURKB/BIRC5/BUB1/BUB1B/CCNB1/CDC20/CDCA8/CDT1/CENPF/MAD2L1/NDC80/NUF2/PLK1/SPC24/SPC25/TRIP13/TTK/ZWINT	18
BP	GO:1902100	negative regulation of metaphase/anaphase transition of cell cycle	18/809	50/18614	1.237e-12	2.5294e-10	2.1949e-10	AURKB/BIRC5/BUB1/BUB1B/CCNB1/CDC20/CDCA8/CDT1/CENPF/MAD2L1/NDC80/NUF2/PLK1/SPC24/SPC25/TRIP13/TTK/ZWINT	18
BP	GO:1905819	negative regulation of chromosome separation	18/809	50/18614	1.237e-12	2.5294e-10	2.1949e-10	AURKB/BIRC5/BUB1/BUB1B/CCNB1/CDC20/CDCA8/CDT1/CENPF/MAD2L1/NDC80/NUF2/PLK1/SPC24/SPC25/TRIP13/TTK/ZWINT	18
BP	GO:0007052	mitotic spindle organization	28/809	130/18614	1.51305e-12	2.90104e-10	2.51739e-10	AURKA/AURKB/BIRC5/CCNB1/CDC20/CDCA8/CENPE/DLGAP5/KIF11/KIF15/KIF23/KIF4A/KIFC1/MISP/MYBL2/NDC80/NEK2/NUF2/PLK1/PRC1/RACGAP1/SPC25/STIL/STMN1/TACC3/TPX2/TTK/WDR62	28
BP	GO:0007091	metaphase/anaphase transition of mitotic cell cycle	24/809	95/18614	1.54212e-12	2.90104e-10	2.51739e-10	AURKB/BIRC5/BUB1/BUB1B/CCNB1/CDC20/CDC6/CDCA8/CDT1/CENPE/CENPF/DLGAP5/DPF1/MAD2L1/NDC80/NUF2/PLK1/SPC24/SPC25/TACC3/TRIP13/TTK/UBE2C/ZWINT	24
BP	GO:0010965	regulation of mitotic sister chromatid separation	19/809	58/18614	2.06572e-12	3.73656e-10	3.24242e-10	AURKB/BIRC5/BUB1/BUB1B/CCNB1/CDC20/CDCA8/CDT1/CENPF/DLGAP5/MAD2L1/NDC80/NUF2/PLK1/SPC24/SPC25/TRIP13/TTK/ZWINT	19
BP	GO:1905818	regulation of chromosome separation	21/809	73/18614	2.48437e-12	4.32741e-10	3.75513e-10	AURKB/BIRC5/BUB1/BUB1B/CCNB1/CDC20/CDCA8/CDT1/CENPF/DLGAP5/MAD2L1/NCAPG/NCAPH/NDC80/NUF2/PLK1/SPC24/SPC25/TRIP13/TTK/ZWINT	21
BP	GO:0044784	metaphase/anaphase transition of cell cycle	24/809	98/18614	3.19655e-12	5.21928e-10	4.52906e-10	AURKB/BIRC5/BUB1/BUB1B/CCNB1/CDC20/CDC6/CDCA8/CDT1/CENPE/CENPF/DLGAP5/DPF1/MAD2L1/NDC80/NUF2/PLK1/SPC24/SPC25/TACC3/TRIP13/TTK/UBE2C/ZWINT	24
BP	GO:1901990	regulation of mitotic cell cycle phase transition	48/809	357/18614	3.21835e-12	5.21928e-10	4.52906e-10	ANLN/AURKA/AURKB/BIRC5/BLM/BUB1/BUB1B/CACNB4/CCNB1/CDC20/CDC25A/CDC25C/CDC6/CDC7/CDCA5/CDCA8/CDK1/CDKN2A/CDKN2C/CDT1/CENPE/CENPF/CLSPN/DLGAP5/DPF1/DTL/E2F1/E2F7/EZH2/GTSE1/KIF14/MAD2L1/NDC80/NUF2/ORC1/PLK1/PLK5/RRM2/SPC24/SPC25/STIL/TERT/TICRR/TRIP13/TTK/UBD/UBE2C/ZWINT	48
BP	GO:0033047	regulation of mitotic sister chromatid segregation	18/809	53/18614	3.91474e-12	6.137e-10	5.32542e-10	AURKB/BIRC5/BUB1/BUB1B/CCNB1/CDC20/CDCA8/CDT1/CENPF/MAD2L1/NDC80/NUF2/PLK1/SPC24/SPC25/TRIP13/TTK/ZWINT	18
BP	GO:0030071	regulation of mitotic metaphase/anaphase transition	23/809	91/18614	4.45691e-12	6.76156e-10	5.86738e-10	AURKB/BIRC5/BUB1/BUB1B/CCNB1/CDC20/CDC6/CDCA8/CDT1/CENPE/CENPF/DLGAP5/DPF1/MAD2L1/NDC80/NUF2/PLK1/SPC24/SPC25/TRIP13/TTK/UBE2C/ZWINT	23
BP	GO:0051306	mitotic sister chromatid separation	19/809	61/18614	5.72497e-12	8.41391e-10	7.30122e-10	AURKB/BIRC5/BUB1/BUB1B/CCNB1/CDC20/CDCA8/CDT1/CENPF/DLGAP5/MAD2L1/NDC80/NUF2/PLK1/SPC24/SPC25/TRIP13/TTK/ZWINT	19
BP	GO:1902099	regulation of metaphase/anaphase transition of cell cycle	23/809	94/18614	9.23542e-12	1.31619e-09	1.14213e-09	AURKB/BIRC5/BUB1/BUB1B/CCNB1/CDC20/CDC6/CDCA8/CDT1/CENPE/CENPF/DLGAP5/DPF1/MAD2L1/NDC80/NUF2/PLK1/SPC24/SPC25/TRIP13/TTK/UBE2C/ZWINT	23
BP	GO:0007093	mitotic cell cycle checkpoint signaling	28/809	140/18614	1.01391e-11	1.40248e-09	1.21701e-09	AURKB/BIRC5/BLM/BUB1/BUB1B/CCNB1/CDC20/CDC6/CDCA8/CDK1/CDT1/CENPF/CLSPN/DTL/EME1/FANCD2/GTSE1/MAD2L1/NDC80/NUF2/ORC1/PLK1/SPC24/SPC25/TICRR/TRIP13/TTK/ZWINT	28
BP	GO:0051784	negative regulation of nuclear division	19/809	63/18614	1.08868e-11	1.46287e-09	1.26941e-09	AURKB/BIRC5/BUB1/BUB1B/CCNB1/CDC20/CDCA8/CDT1/CENPF/FBXO43/MAD2L1/NDC80/NUF2/PLK1/SPC24/SPC25/TRIP13/TTK/ZWINT	19
BP	GO:0045839	negative regulation of mitotic nuclear division	18/809	56/18614	1.13741e-11	1.4859e-09	1.28939e-09	AURKB/BIRC5/BUB1/BUB1B/CCNB1/CDC20/CDCA8/CDT1/CENPF/MAD2L1/NDC80/NUF2/PLK1/SPC24/SPC25/TRIP13/TTK/ZWINT	18
BP	GO:0033045	regulation of sister chromatid segregation	24/809	104/18614	1.25983e-11	1.60135e-09	1.38958e-09	AURKB/BIRC5/BUB1/BUB1B/CCNB1/CDC20/CDC6/CDCA8/CDT1/CENPE/CENPF/DLGAP5/DPF1/MAD2L1/NDC80/NUF2/PLK1/SPC24/SPC25/TACC3/TRIP13/TTK/UBE2C/ZWINT	24
BP	GO:0051304	chromosome separation	21/809	79/18614	1.33252e-11	1.64917e-09	1.43108e-09	AURKB/BIRC5/BUB1/BUB1B/CCNB1/CDC20/CDCA8/CDT1/CENPF/DLGAP5/MAD2L1/NCAPG/NCAPH/NDC80/NUF2/PLK1/SPC24/SPC25/TRIP13/TTK/ZWINT	21
BP	GO:1901987	regulation of cell cycle phase transition	54/809	457/18614	2.37424e-11	2.86309e-09	2.48446e-09	ANLN/AURKA/AURKB/BIRC5/BLM/BUB1/BUB1B/CACNB4/CCNB1/CDC20/CDC25A/CDC25C/CDC45/CDC6/CDC7/CDCA5/CDCA8/CDK1/CDKN2A/CDKN2C/CDT1/CENPE/CENPF/CLSPN/DLGAP5/DPF1/DTL/E2F1/E2F7/EME1/EZH2/FAM83D/FANCD2/GTSE1/KIF14/MAD2L1/NDC80/NUF2/ORC1/PLK1/PLK5/RAD51/RRM2/SPC24/SPC25/STIL/TERT/TICRR/TRIP13/TTK/UBD/UBE2C/WDR76/ZWINT	54
BP	GO:0000075	cell cycle checkpoint signaling	32/809	188/18614	3.10728e-11	3.65339e-09	3.17025e-09	AURKB/BIRC5/BLM/BUB1/BUB1B/CCNB1/CDC20/CDC45/CDC6/CDCA8/CDK1/CDT1/CENPF/CLSPN/DTL/E2F1/EME1/FANCD2/GTSE1/MAD2L1/NDC80/NUF2/ORC1/PLK1/RAD51/SPC24/SPC25/TICRR/TRIP13/TTK/WDR76/ZWINT	32
BP	GO:0051321	meiotic cell cycle	39/809	284/18614	1.90495e-10	2.18512e-08	1.89615e-08	ASPM/AURKA/BUB1/BUB1B/CCNB2/CCNE1/CCNE2/CDC20/CDC25A/CDC25C/DMC1/EME1/EXO1/FANCD2/FBXO43/HSF2BP/KIF18A/MAEL/MND1/MNS1/MSH4/MSH5/NCAPH/NDC80/NEK2/NUF2/PLK1/PRR19/PTTG1/RAD51/RAD51AP1/RAD54L/SMC1B/TEX11/TEX19/TOP2A/TRIP13/TTK/XRCC2	39
BP	GO:0045132	meiotic chromosome segregation	23/809	109/18614	2.3186e-10	2.59628e-08	2.25294e-08	ASPM/AURKA/BUB1/BUB1B/CCNB2/CCNE1/CCNE2/DMC1/EME1/FANCD2/MAEL/MND1/MSH4/MSH5/NCAPH/NDC80/NUF2/PLK1/PTTG1/TEX11/TOP2A/TRIP13/TTK	23
BP	GO:1903046	meiotic cell cycle process	33/809	215/18614	2.607e-10	2.85133e-08	2.47426e-08	ASPM/AURKA/BUB1/BUB1B/CCNB2/CCNE1/CCNE2/CDC20/CDC25A/CDC25C/DMC1/EME1/FANCD2/FBXO43/HSF2BP/KIF18A/MAEL/MND1/MSH4/MSH5/NCAPH/NDC80/NUF2/PLK1/PTTG1/RAD51/RAD51AP1/RAD54L/TEX11/TEX19/TOP2A/TRIP13/TTK	33
BP	GO:2001251	negative regulation of chromosome organization	21/809	93/18614	3.71665e-10	3.97259e-08	3.44724e-08	AURKB/BIRC5/BUB1/BUB1B/CCNB1/CDC20/CDCA8/CDT1/CENPF/MAD2L1/MCM2/NDC80/NUF2/PIF1/PLK1/SPC24/SPC25/TOP2A/TRIP13/TTK/ZWINT	21
BP	GO:0140013	meiotic nuclear division	31/809	196/18614	4.24674e-10	4.43832e-08	3.85138e-08	ASPM/AURKA/BUB1/BUB1B/CCNB2/CCNE1/CCNE2/CDC20/DMC1/EME1/FANCD2/FBXO43/HSF2BP/KIF18A/MAEL/MND1/MSH4/MSH5/NCAPH/NDC80/NUF2/PLK1/PTTG1/RAD51/RAD51AP1/RAD54L/TEX11/TEX19/TOP2A/TRIP13/TTK	31
BP	GO:0045786	negative regulation of cell cycle	47/809	404/18614	8.10794e-10	8.28948e-08	7.19324e-08	ALOX15B/AURKB/BIRC5/BLM/BUB1/BUB1B/CACNB4/CCNB1/CCNF/CDC20/CDC45/CDC6/CDCA8/CDK1/CDKN2A/CDKN2C/CDT1/CENPF/CLSPN/DTL/E2F1/E2F7/E2F8/EME1/EZH2/FANCD2/FBXO43/GMNN/GTSE1/INHA/MAD2L1/MAPK12/NDC80/NEK2/NR4A1/NUF2/ORC1/PLK1/PTGS2/RAD51/SPC24/SPC25/TICRR/TRIP13/TTK/WDR76/ZWINT	47
BP	GO:0008608	attachment of spindle microtubules to kinetochore	14/809	43/18614	1.85801e-09	1.8592e-07	1.61333e-07	AURKB/BIRC5/CCNB1/CDCA8/CDT1/CENPE/ECT2/KIF2C/NDC80/NEK2/NUF2/RACGAP1/SPC24/SPC25	14
BP	GO:0007051	spindle organization	30/809	198/18614	2.32482e-09	2.27784e-07	1.97661e-07	ASPM/AURKA/AURKB/BIRC5/CCNB1/CCNB2/CDC20/CDCA8/CENPE/DLGAP5/KIF11/KIF15/KIF23/KIF4A/KIFC1/MISP/MYBL2/NDC80/NEK2/NUF2/PLK1/PRC1/RACGAP1/SPC25/STIL/STMN1/TACC3/TPX2/TTK/WDR62	30
BP	GO:0061982	meiosis I cell cycle process	24/809	134/18614	3.18501e-09	3.05696e-07	2.65269e-07	AURKA/CCNB2/CCNE1/CCNE2/CDC25A/CDC25C/DMC1/EME1/FANCD2/HSF2BP/MAEL/MND1/MSH4/MSH5/NDC80/PLK1/PTTG1/RAD51/RAD51AP1/RAD54L/TEX11/TEX19/TOP2A/TRIP13	24
BP	GO:0090068	positive regulation of cell cycle process	35/809	262/18614	3.42945e-09	3.22574e-07	2.79915e-07	AURKA/AURKB/BIRC5/CCNB1/CDC25A/CDC25C/CDC6/CDC7/CDCA5/CDCA8/CDK1/CDT1/DLGAP5/DTL/E2F7/E2F8/ECT2/EZH2/FAM83D/HOXA13/KIF14/KIF23/MAD2L1/NCAPG/NCAPH/NDC80/NUSAP1/PLK4/RACGAP1/RAD51AP1/RRM2/SPHK1/STIL/TERT/UBE2C	35
BP	GO:0010948	negative regulation of cell cycle process	39/809	317/18614	4.75402e-09	4.38396e-07	3.8042e-07	AURKB/BIRC5/BLM/BUB1/BUB1B/CACNB4/CCNB1/CCNF/CDC20/CDC45/CDC6/CDCA8/CDK1/CDT1/CENPF/CLSPN/DTL/E2F1/E2F7/E2F8/EME1/EZH2/FANCD2/FBXO43/GTSE1/MAD2L1/NDC80/NEK2/NUF2/ORC1/PLK1/RAD51/SPC24/SPC25/TICRR/TRIP13/TTK/WDR76/ZWINT	39
BP	GO:1901991	negative regulation of mitotic cell cycle phase transition	29/809	194/18614	5.88581e-09	5.32326e-07	4.61929e-07	AURKB/BIRC5/BLM/BUB1/BUB1B/CACNB4/CCNB1/CDC20/CDC6/CDCA8/CDK1/CDT1/CENPF/CLSPN/DTL/E2F7/EZH2/GTSE1/MAD2L1/NDC80/NUF2/ORC1/PLK1/SPC24/SPC25/TICRR/TRIP13/TTK/ZWINT	29
BP	GO:0044839	cell cycle G2/M phase transition	25/809	151/18614	8.02866e-09	7.1243e-07	6.18215e-07	AURKA/AURKB/BLM/BRSK2/CCNA2/CCNB1/CCNB2/CDC25A/CDC25C/CDC6/CDC7/CDK1/CENPF/CLSPN/DTL/FOXM1/KDM8/KIF14/MELK/NDC80/ORC1/PKMYT1/PLK1/TICRR/USH1C	25
BP	GO:1901988	negative regulation of cell cycle phase transition	35/809	274/18614	1.11523e-08	9.71287e-07	8.42839e-07	AURKB/BIRC5/BLM/BUB1/BUB1B/CACNB4/CCNB1/CDC20/CDC45/CDC6/CDCA8/CDK1/CDT1/CENPF/CLSPN/DTL/E2F1/E2F7/EME1/EZH2/FANCD2/GTSE1/MAD2L1/NDC80/NUF2/ORC1/PLK1/RAD51/SPC24/SPC25/TICRR/TRIP13/TTK/WDR76/ZWINT	35
BP	GO:0000086	G2/M transition of mitotic cell cycle	23/809	136/18614	2.09704e-08	1.79316e-06	1.55602e-06	AURKA/AURKB/BLM/BRSK2/CCNA2/CCNB1/CDC25A/CDC25C/CDC6/CDC7/CDK1/CENPF/CLSPN/DTL/FOXM1/KDM8/KIF14/MELK/ORC1/PKMYT1/PLK1/TICRR/USH1C	23
BP	GO:0051231	spindle elongation	8/809	14/18614	2.92715e-08	2.45829e-06	2.13319e-06	AURKB/BIRC5/CDCA8/KIF11/KIF23/KIF4A/PRC1/RACGAP1	8
BP	GO:0007127	meiosis I	22/809	129/18614	3.62568e-08	2.9915e-06	2.59589e-06	AURKA/CCNB2/CCNE1/CCNE2/DMC1/EME1/FANCD2/HSF2BP/MAEL/MND1/MSH4/MSH5/NDC80/PLK1/PTTG1/RAD51/RAD51AP1/RAD54L/TEX11/TEX19/TOP2A/TRIP13	22
BP	GO:0033044	regulation of chromosome organization	32/809	250/18614	4.50806e-08	3.65541e-06	3.172e-06	AURKB/BIRC5/BUB1/BUB1B/CCNB1/CDC20/CDC6/CDCA5/CDCA8/CDT1/CENPE/CENPF/DLGAP5/DPF1/MAD2L1/MAPT/MCM2/NCAPG/NCAPH/NDC80/NEK2/NUF2/PIF1/PLK1/SPC24/SPC25/TACC3/TOP2A/TRIP13/TTK/UBE2C/ZWINT	32
BP	GO:0090307	mitotic spindle assembly	16/809	72/18614	5.87593e-08	4.68381e-06	4.0644e-06	AURKB/BIRC5/CDC20/CDCA8/KIF11/KIF15/KIF23/KIF4A/KIFC1/MISP/MYBL2/NEK2/PLK1/PRC1/RACGAP1/TPX2	16
BP	GO:0045930	negative regulation of mitotic cell cycle	31/809	243/18614	7.89474e-08	6.18816e-06	5.36981e-06	AURKB/BIRC5/BLM/BUB1/BUB1B/CACNB4/CCNB1/CDC20/CDC6/CDCA8/CDK1/CDT1/CENPF/CLSPN/DTL/E2F7/EME1/EZH2/FANCD2/GTSE1/MAD2L1/NDC80/NUF2/ORC1/PLK1/SPC24/SPC25/TICRR/TRIP13/TTK/ZWINT	31
BP	GO:0051256	mitotic spindle midzone assembly	7/809	11/18614	8.08606e-08	6.23422e-06	5.40978e-06	AURKB/BIRC5/CDCA8/KIF23/KIF4A/PRC1/RACGAP1	7
BP	GO:0007131	reciprocal meiotic recombination	14/809	57/18614	1.03485e-07	7.72526e-06	6.70363e-06	DMC1/EME1/FANCD2/HSF2BP/MND1/MSH4/MSH5/RAD51/RAD51AP1/RAD54L/TEX11/TEX19/TOP2A/TRIP13	14
BP	GO:0140527	reciprocal homologous recombination	14/809	57/18614	1.03485e-07	7.72526e-06	6.70363e-06	DMC1/EME1/FANCD2/HSF2BP/MND1/MSH4/MSH5/RAD51/RAD51AP1/RAD54L/TEX11/TEX19/TOP2A/TRIP13	14
BP	GO:0006261	DNA-templated DNA replication	24/809	160/18614	1.12002e-07	8.23039e-06	7.14196e-06	BLM/CCNE1/CCNE2/CDC45/CDC6/CDC7/CDT1/DACH1/DSCC1/E2F7/E2F8/EME1/GINS1/GMNN/MCM10/MCM2/ORC1/ORC6/POLQ/RAD51/RECQL4/TICRR/TRAIP/WDHD1	24
BP	GO:0051383	kinetochore organization	9/809	22/18614	1.58059e-07	1.14362e-05	9.92382e-06	CDT1/CENPA/CENPE/CENPF/CENPK/CENPW/DLGAP5/NDC80/NUF2	9
BP	GO:0140694	non-membrane-bounded organelle assembly	41/809	390/18614	1.68972e-07	1.20405e-05	1.04482e-05	ACTN2/ANLN/ASPM/AURKA/AURKB/BIRC5/CCDC78/CCNB2/CDC20/CDCA8/CENPA/CENPE/CENPF/CENPK/CENPW/DLGAP5/FITM1/FLNC/KIF11/KIF15/KIF23/KIF4A/KIFC1/MAPT/MISP/MYBL2/MYOM2/NDC80/NEB/NEK2/OBSCN/PLK1/PLK4/PRC1/RACGAP1/SIX4/STIL/TNNT1/TNNT2/TPX2/WDR62	41
BP	GO:0000022	mitotic spindle elongation	7/809	12/18614	1.86763e-07	1.31097e-05	1.1376e-05	AURKB/BIRC5/CDCA8/KIF23/KIF4A/PRC1/RACGAP1	7
BP	GO:0034508	centromere complex assembly	10/809	29/18614	2.14707e-07	1.48495e-05	1.28858e-05	CENPA/CENPE/CENPF/CENPI/CENPK/CENPW/DLGAP5/HELLS/HJURP/OIP5	10
BP	GO:0051225	spindle assembly	21/809	131/18614	2.20158e-07	1.50058e-05	1.30214e-05	ASPM/AURKA/AURKB/BIRC5/CCNB2/CDC20/CDCA8/KIF11/KIF15/KIF23/KIF4A/KIFC1/MISP/MYBL2/NDC80/NEK2/PLK1/PRC1/RACGAP1/STIL/TPX2	21
BP	GO:0006270	DNA replication initiation	11/809	37/18614	2.95979e-07	1.98856e-05	1.72558e-05	CCNE1/CCNE2/CDC45/CDC6/CDT1/GMNN/MCM10/MCM2/ORC1/ORC6/TICRR	11
BP	GO:0051310	metaphase plate congression	15/809	72/18614	3.7386e-07	2.47643e-05	2.14893e-05	AURKB/BIRC5/CCNB1/CDCA5/CDCA8/CDT1/CENPE/CENPF/FAM83D/KIF14/KIF18A/KIF2C/KIFC1/NDC80/NUF2	15
BP	GO:0035825	homologous recombination	14/809	64/18614	4.85038e-07	3.16824e-05	2.74926e-05	DMC1/EME1/FANCD2/HSF2BP/MND1/MSH4/MSH5/RAD51/RAD51AP1/RAD54L/TEX11/TEX19/TOP2A/TRIP13	14
BP	GO:0007080	mitotic metaphase plate congression	13/809	57/18614	7.45093e-07	4.76403e-05	4.13401e-05	AURKB/BIRC5/CCNB1/CDCA5/CDCA8/CDT1/CENPE/KIF14/KIF18A/KIF2C/KIFC1/NDC80/NUF2	13
BP	GO:0051255	spindle midzone assembly	7/809	14/18614	7.49603e-07	4.76403e-05	4.13401e-05	AURKB/BIRC5/CDCA8/KIF23/KIF4A/PRC1/RACGAP1	7
BP	GO:0071241	cellular response to inorganic substance	28/809	231/18614	9.53522e-07	5.97922e-05	5.1885e-05	AOC1/BLM/CCNA2/CPNE7/CRHBP/CYP1A2/ECT2/FABP4/FBP1/FOS/FOSB/ITPKA/MMP9/MT1E/MT1F/MT1G/MT1H/MT1M/MT1X/MT2A/NQO1/PTGS2/RAD51/STK39/SYT3/SYT5/SYT8/TFAP2A	28
BP	GO:0051315	attachment of mitotic spindle microtubules to kinetochore	8/809	21/18614	1.51119e-06	9.35147e-05	8.11478e-05	AURKB/BIRC5/CDCA8/CDT1/CENPE/KIF2C/NDC80/NUF2	8
BP	GO:0000079	regulation of cyclin-dependent protein serine/threonine kinase activity	18/809	112/18614	1.53788e-06	9.39307e-05	8.15089e-05	BLM/CCNA2/CCNB1/CCNB2/CCNE1/CCNE2/CCNF/CCNO/CDC25A/CDC25C/CDC6/CDKN2A/CDKN2C/CDKN3/DIRAS3/PKMYT1/PLK1/SFN	18
BP	GO:0044786	cell cycle DNA replication	11/809	43/18614	1.56811e-06	9.45491e-05	8.20455e-05	BLM/CDC45/CDC7/CDT1/DACH1/E2F7/E2F8/GINS1/GMNN/MCM2/RAD51	11
BP	GO:0050000	chromosome localization	16/809	92/18614	1.9968e-06	0.000118873	0.000103153	AURKB/BIRC5/CCNB1/CDCA5/CDCA8/CDT1/CENPE/CENPF/DLGAP5/FAM83D/KIF14/KIF18A/KIF2C/KIFC1/NDC80/NUF2	16
BP	GO:0071248	cellular response to metal ion	25/809	200/18614	2.05523e-06	0.000120822	0.000104844	AOC1/CPNE7/CRHBP/CYP1A2/ECT2/FABP4/FBP1/FOS/FOSB/ITPKA/MMP9/MT1E/MT1F/MT1G/MT1H/MT1M/MT1X/MT2A/NQO1/PTGS2/STK39/SYT3/SYT5/SYT8/TFAP2A	25
BP	GO:1904029	regulation of cyclin-dependent protein kinase activity	18/809	116/18614	2.58975e-06	0.000150365	0.00013048	BLM/CCNA2/CCNB1/CCNB2/CCNE1/CCNE2/CCNF/CCNO/CDC25A/CDC25C/CDC6/CDKN2A/CDKN2C/CDKN3/DIRAS3/PKMYT1/PLK1/SFN	18
BP	GO:0051303	establishment of chromosome localization	15/809	84/18614	2.94819e-06	0.00016909	0.000146728	AURKB/BIRC5/CCNB1/CDCA5/CDCA8/CDT1/CENPE/CENPF/FAM83D/KIF14/KIF18A/KIF2C/KIFC1/NDC80/NUF2	15
BP	GO:0070192	chromosome organization involved in meiotic cell cycle	14/809	75/18614	3.6461e-06	0.000206598	0.000179276	BUB1/BUB1B/CCNE1/CCNE2/DMC1/FANCD2/MAEL/MND1/MSH4/MSH5/NCAPH/RAD51/TEX11/TRIP13	14
BP	GO:0006260	DNA replication	30/809	278/18614	4.48778e-06	0.000251262	0.000218034	BLM/CCNA2/CCNE1/CCNE2/CDC45/CDC6/CDC7/CDK1/CDT1/CHAF1B/DACH1/DSCC1/DTL/E2F7/E2F8/EME1/FAM111B/GINS1/GMNN/MCM10/MCM2/ORC1/ORC6/POLQ/RAD51/RECQL4/RRM2/TICRR/TRAIP/WDHD1	30
BP	GO:0010038	response to metal ion	36/809	367/18614	4.76677e-06	0.000263742	0.000228864	ADAMTS13/AOC1/CDK1/CPNE7/CRHBP/CYP1A2/ECT2/FABP4/FBP1/FOS/FOSB/G6PD/HAMP/ITPKA/LCAT/MAPT/MMP9/MT1E/MT1F/MT1G/MT1H/MT1M/MT1X/MT2A/NQO1/PTGS2/SLC30A2/SLC30A3/STK39/SYT3/SYT5/SYT8/TERT/TFAP2A/TNNC1/TNNT2	36
BP	GO:0045787	positive regulation of cell cycle	35/809	354/18614	5.41156e-06	0.000295937	0.000256801	AURKA/AURKB/BIRC5/CCNB1/CDC25A/CDC25C/CDC6/CDC7/CDCA5/CDCA8/CDK1/CDT1/DLGAP5/DTL/E2F7/E2F8/ECT2/EZH2/FAM83D/HOXA13/KIF14/KIF23/MAD2L1/NCAPG/NCAPH/NDC80/NUSAP1/PLK4/RACGAP1/RAD51AP1/RRM2/SPHK1/STIL/TERT/UBE2C	35
BP	GO:0051988	regulation of attachment of spindle microtubules to kinetochore	7/809	18/18614	5.96482e-06	0.000322443	0.000279802	AURKB/BIRC5/CCNB1/CDCA8/ECT2/NEK2/RACGAP1	7
BP	GO:0051302	regulation of cell division	23/809	187/18614	6.854e-06	0.000366299	0.000317858	ASPM/AURKA/AURKB/BIRC5/BLM/CDC6/CDCA8/E2F7/E2F8/ECT2/KIF14/KIF18B/KIF20A/KIF23/MDK/ORC6/PLK1/POU5F1/PRC1/PROK1/RACGAP1/SFN/THBS4	23
BP	GO:0010389	regulation of G2/M transition of mitotic cell cycle	16/809	101/18614	7.03143e-06	0.00037156	0.000322423	AURKA/AURKB/BLM/CCNB1/CDC25A/CDC25C/CDC6/CDC7/CDK1/CENPF/CLSPN/DTL/KIF14/ORC1/PLK1/TICRR	16
BP	GO:0009410	response to xenobiotic stimulus	40/809	440/18614	9.13741e-06	0.000477481	0.000414336	ADRA1A/ALDH3A1/AMH/CA9/CCNO/CDK1/CENPF/CERS1/CRHBP/CYP1A2/CYP26A1/CYP2B6/CYP2C19/CYP2C8/CYP2W1/E2F1/EMX1/FBP1/FMO1/FOS/FOSB/GRIN2A/KCNH2/LPL/MDK/NAT2/NNMT/NQO1/PTGS2/RAD51/RAD54L/RET/S100A12/SFRP1/SLC6A11/SLCO1B3/TP73/UCHL1/UGT2B11/WNK4	40
BP	GO:0046688	response to copper ion	10/809	42/18614	9.4377e-06	0.000487753	0.00042325	AOC1/CDK1/LCAT/MT1E/MT1F/MT1G/MT1H/MT1M/MT1X/MT2A	10
BP	GO:2000027	regulation of animal organ morphogenesis	18/809	129/18614	1.19579e-05	0.000611284	0.000530445	CD34/CELSR3/CTHRC1/DKK1/GPC3/HGF/MESP1/NGFR/NKD1/PTK7/ROBO1/RSPO3/SAPCD2/SFRP1/SIX1/SIX2/SIX4/SP6	18
BP	GO:0051984	positive regulation of chromosome segregation	8/809	27/18614	1.30687e-05	0.000653693	0.000567245	AURKB/BIRC5/CCNB1/CDC6/CDCA8/CDT1/NCAPG/NCAPH	8
BP	GO:0071280	cellular response to copper ion	8/809	27/18614	1.30687e-05	0.000653693	0.000567245	AOC1/MT1E/MT1F/MT1G/MT1H/MT1M/MT1X/MT2A	8
BP	GO:0071900	regulation of protein serine/threonine kinase activity	35/809	369/18614	1.33789e-05	0.000653693	0.000567245	BLM/CCNA2/CCNB1/CCNB2/CCNE1/CCNE2/CCNF/CCNO/CD24/CDC25A/CDC25C/CDC6/CDKN2A/CDKN2C/CDKN3/CEMIP/DIRAS3/DKK1/EZH2/FZD10/GHR/NOX4/NTF3/PKMYT1/PLA2G1B/PLK1/PPP1R1B/ROBO1/S100A12/SFN/SFRP1/SPATC1L/TDGF1/THY1/UCHL1	35
BP	GO:0071294	cellular response to zinc ion	7/809	20/18614	1.34617e-05	0.000653693	0.000567245	MT1E/MT1F/MT1G/MT1H/MT1M/MT1X/MT2A	7
BP	GO:0007143	female meiotic nuclear division	9/809	35/18614	1.34825e-05	0.000653693	0.000567245	AURKA/CCNB2/HSF2BP/NCAPH/NDC80/PLK1/TOP2A/TRIP13/TTK	9
BP	GO:0000281	mitotic cytokinesis	14/809	84/18614	1.43665e-05	0.000689444	0.000598268	ANLN/AURKB/BIRC5/CDCA8/CENPA/CEP55/ECT2/KIF20A/KIF23/KIF4A/NUSAP1/PLK1/RACGAP1/STMN1	14
BP	GO:0045143	homologous chromosome segregation	12/809	64/18614	1.71227e-05	0.000813416	0.000705846	CCNE1/CCNE2/DMC1/FANCD2/MAEL/MND1/MSH4/MSH5/PLK1/PTTG1/TEX11/TRIP13	12
BP	GO:0120254	olefinic compound metabolic process	20/809	158/18614	1.75524e-05	0.000825487	0.000716321	ADH4/AFP/AKR1B10/AKR1B15/ALOX15B/BCO2/CEL/CYP17A1/CYP1A2/CYP2B6/CYP2C19/CYP2C8/CYP4A11/CYP4A22/DKKL1/EGR1/ELOVL3/LRAT/PTGS2/RDH16	20
BP	GO:0042445	hormone metabolic process	26/809	241/18614	1.92418e-05	0.000878958	0.000762721	ADH4/AFP/AKR1B10/AKR1B15/BCO2/CEL/CORIN/CYP17A1/CYP1A2/CYP26A1/CYP2C8/CYP2W1/DIO2/DUOX1/DUOX2/EGR1/ESR1/GHR/GHRHR/LRAT/MEP1A/PCSK1N/RDH16/SLCO1C1/SPP1/UGT2B11	26
BP	GO:0090231	regulation of spindle checkpoint	7/809	21/18614	1.94369e-05	0.000878958	0.000762721	AURKB/BIRC5/CCNB1/CDCA8/CDT1/MAD2L1/NDC80	7
BP	GO:0090266	regulation of mitotic cell cycle spindle assembly checkpoint	7/809	21/18614	1.94369e-05	0.000878958	0.000762721	AURKB/BIRC5/CCNB1/CDCA8/CDT1/MAD2L1/NDC80	7
BP	GO:1903504	regulation of mitotic spindle checkpoint	7/809	21/18614	1.94369e-05	0.000878958	0.000762721	AURKB/BIRC5/CCNB1/CDCA8/CDT1/MAD2L1/NDC80	7
BP	GO:0050673	epithelial cell proliferation	42/809	488/18614	2.0673e-05	0.000925953	0.0008035	APLN/BMPER/CCL26/CD109/CD34/CDH13/CXCL12/DACH1/DBH/ECM1/EGR3/EPHA2/EPPK1/ESR1/FAP/FERMT1/FUT2/GLUL/GPC3/HGF/IQGAP3/LGR5/MDK/MMP12/MYCN/NGFR/NR4A1/NR4A3/OSR2/PROK1/RASGRF1/ROBO1/SCG2/SFN/SFRP1/SIX1/SIX4/SPINK1/THBS4/UHRF1/VASH2/ZFP36	42
BP	GO:1902749	regulation of cell cycle G2/M phase transition	16/809	112/18614	2.68069e-05	0.00118937	0.00103208	AURKA/AURKB/BLM/CCNB1/CDC25A/CDC25C/CDC6/CDC7/CDK1/CENPF/CLSPN/DTL/KIF14/ORC1/PLK1/TICRR	16
BP	GO:0033260	nuclear DNA replication	9/809	38/18614	2.76868e-05	0.00121692	0.00105599	BLM/CDC45/CDC7/CDT1/DACH1/GINS1/GMNN/MCM2/RAD51	9
BP	GO:0007188	adenylate cyclase-modulating G protein-coupled receptor signaling pathway	25/809	234/18614	3.2586e-05	0.001419	0.00123135	ADM2/ADRA1A/ADRA1D/ADRA2B/ADRA2C/APLP1/CALCA/CNR1/FPR2/GABBR2/GHRHR/GLP2R/GNAL/GNAO1/GNAZ/HTR1D/MARCO/MRAP2/NPY1R/P2RY12/PTGFR/PTH1R/PTH2R/PTHLH/VIPR1	25
BP	GO:0042391	regulation of membrane potential	38/809	433/18614	3.32606e-05	0.00143509	0.0012453	ACTN2/ADRA1A/ASIC1/BCO2/CACNB4/CHRNB2/CHRNB4/CLCN1/CLDN19/CNR1/CTNNA3/DCN/EHD3/FGF12/FZD9/GABRD/GABRE/GABRQ/GJC1/GPR35/GRIK4/GRIN2A/GRIN2B/HCN2/KCNE5/KCNH2/KCNH4/KCNN2/KCNQ3/MAPK8IP2/MAPT/NRCAM/PYCR1/SCN4A/SEZ6/SLC26A3/SLC4A11/SLC4A3	38
BP	GO:0090329	regulation of DNA-templated DNA replication	11/809	58/18614	3.42283e-05	0.00146341	0.00126989	BLM/CDC7/CDT1/DACH1/DSCC1/E2F7/E2F8/GINS1/GMNN/MCM2/TICRR	11
BP	GO:0071276	cellular response to cadmium ion	8/809	31/18614	3.97898e-05	0.00168024	0.00145804	CYP1A2/FOS/MMP9/MT1E/MT1F/MT1G/MT1H/MT1X	8
BP	GO:0010043	response to zinc ion	10/809	49/18614	4.00143e-05	0.00168024	0.00145804	HAMP/MT1E/MT1F/MT1G/MT1H/MT1M/MT1X/MT2A/SLC30A2/SLC30A3	10
BP	GO:0003002	regionalization	37/809	422/18614	4.29176e-05	0.00178621	0.00154999	AURKA/DAND5/DKK1/DRC1/EGR2/EMX1/FOLR1/FOXH1/FOXJ1/FOXN4/GPC3/HES2/HHIP/HOXA10/HOXA3/HOXD8/HOXD9/IRX3/LEF1/LHX2/MDFI/MESP1/MESP2/MNS1/NKD1/OTX1/RFX8/ROBO1/SFRP1/SIX1/SIX2/SOSTDC1/STIL/TCF15/TDGF1/VAX2/XRCC2	37
BP	GO:0001508	action potential	18/809	142/18614	4.47131e-05	0.00184461	0.00160067	ADRA1A/CACNB4/CHRNB2/CHRNB4/CLCN1/CLDN19/CNR1/CTNNA3/FGF12/GJC1/GPR35/HCN2/KCNE5/KCNH2/KCNN2/NRCAM/SCN4A/SLC4A3	18
BP	GO:0032465	regulation of cytokinesis	14/809	93/18614	4.67669e-05	0.00191256	0.00165964	AURKA/AURKB/BIRC5/CDC6/CDCA8/E2F7/E2F8/ECT2/KIF14/KIF20A/KIF23/PLK1/PRC1/RACGAP1	14
BP	GO:0010639	negative regulation of organelle organization	33/809	362/18614	5.17136e-05	0.00209663	0.00181936	AURKB/BIRC5/BUB1/BUB1B/CCNB1/CCNF/CDC20/CDCA8/CDT1/CENPF/FBXO43/FZD9/HGF/INPP5J/MAD2L1/MAPT/MCM2/NAV3/NDC80/NUF2/PIF1/PLK1/SPC24/SPC25/SPTA1/STMN1/TOP2A/TPX2/TRIM54/TRIP13/TTK/TUBB4A/ZWINT	33
BP	GO:0051382	kinetochore assembly	6/809	17/18614	5.42207e-05	0.00217949	0.00189126	CENPA/CENPE/CENPF/CENPK/CENPW/DLGAP5	6
BP	GO:0044771	meiotic cell cycle phase transition	5/809	11/18614	5.68517e-05	0.00226588	0.00196623	CCNB2/CDC25A/CDC25C/NDC80/TTK	5
BP	GO:0072001	renal system development	30/809	320/18614	6.73827e-05	0.00266303	0.00231086	ADAMTS16/BMPER/CD24/CD34/CENPF/CXCR2/CYP26A1/CYP4A11/CYP4A22/EGR1/FOXJ1/GCNT3/GPC3/HELLS/IRX3/LGR5/MMP9/NOTCH3/OSR2/PTK7/RET/SFRP1/SIX1/SIX2/SIX4/STRA6/TFAP2A/TP73/UPK3A/WNK4	30
BP	GO:1901989	positive regulation of cell cycle phase transition	16/809	121/18614	7.00536e-05	0.00274552	0.00238244	CCNB1/CDC25A/CDC25C/CDC6/CDC7/CDCA5/CDK1/CDT1/DLGAP5/DTL/EZH2/FAM83D/RRM2/STIL/TERT/UBE2C	16
BP	GO:0000076	DNA replication checkpoint signaling	6/809	18/18614	7.83486e-05	0.00302028	0.00262086	CDC45/CDC6/CDT1/CLSPN/ORC1/TICRR	6
BP	GO:0051782	negative regulation of cell division	6/809	18/18614	7.83486e-05	0.00302028	0.00262086	ASPM/AURKB/BLM/E2F7/E2F8/ORC6	6
BP	GO:0007129	homologous chromosome pairing at meiosis	10/809	53/18614	8.11406e-05	0.00310247	0.00269219	CCNE1/CCNE2/DMC1/FANCD2/MAEL/MND1/MSH4/MSH5/TEX11/TRIP13	10
BP	GO:1902075	cellular response to salt	22/809	204/18614	8.27294e-05	0.00313771	0.00272277	AOC1/AVPR1A/CCNA2/CHRNB2/CPNE7/CRHBP/ECT2/EGR1/FABP4/FOS/FOSB/ITPKA/LY6H/LYPD1/P2RY12/PPP1R1B/PTGS2/SIX1/STK39/SYT3/SYT5/SYT8	22
BP	GO:0001822	kidney development	29/809	310/18614	9.20176e-05	0.00346082	0.00300315	ADAMTS16/BMPER/CD24/CD34/CENPF/CXCR2/CYP26A1/CYP4A11/CYP4A22/EGR1/FOXJ1/GCNT3/GPC3/HELLS/IRX3/MMP9/NOTCH3/OSR2/PTK7/RET/SFRP1/SIX1/SIX2/SIX4/STRA6/TFAP2A/TP73/UPK3A/WNK4	29
BP	GO:0090232	positive regulation of spindle checkpoint	5/809	12/18614	9.3973e-05	0.00346082	0.00300315	AURKB/BIRC5/CDCA8/MAD2L1/NDC80	5
BP	GO:0090267	positive regulation of mitotic cell cycle spindle assembly checkpoint	5/809	12/18614	9.3973e-05	0.00346082	0.00300315	AURKB/BIRC5/CDCA8/MAD2L1/NDC80	5
BP	GO:1901992	positive regulation of mitotic cell cycle phase transition	14/809	99/18614	9.41921e-05	0.00346082	0.00300315	CCNB1/CDC25A/CDC25C/CDC6/CDC7/CDCA5/CDK1/CDT1/DLGAP5/DTL/RRM2/STIL/TERT/UBE2C	14
BP	GO:0034764	positive regulation of transmembrane transport	24/809	235/18614	9.5226e-05	0.00346393	0.00300584	ACTN2/BDKRB1/CACNB4/CACNG4/CEMIP/EHD3/EPHB2/F2RL3/FGF19/FXYD2/G6PD/GPC3/ITLN1/KCNE5/KCNH2/LRRC55/NR4A3/PLA2G1B/SLC26A6/STK39/TERT/TESC/THY1/TRPC6	24
BP	GO:0046686	response to cadmium ion	10/809	54/18614	9.57497e-05	0.00346393	0.00300584	CDK1/CYP1A2/FOS/MMP9/MT1E/MT1F/MT1G/MT1H/MT1X/TERT	10
BP	GO:0007019	microtubule depolymerization	9/809	45/18614	0.000114591	0.00411389	0.00356985	KIF18A/KIF18B/KIF19/KIF2C/NAV3/STMN1/STMND1/TPX2/TRIM54	9
BP	GO:0007292	female gamete generation	18/809	153/18614	0.000119248	0.00424867	0.00368681	AFP/AMH/ASPM/AURKA/CCNB2/DMC1/HSF2BP/LGR5/MDK/MSH4/NANOS1/NCAPH/NDC80/PLK1/PTGS2/TOP2A/TRIP13/TTK	18
BP	GO:0042303	molting cycle	15/809	115/18614	0.000136708	0.00479804	0.00416353	CD109/DKK1/DNASE1L2/EPS8L3/FERMT1/KRT17/LGR5/LHX2/NGFR/PTGS2/SOSTDC1/SPINK5/TERT/TGM3/TNFRSF19	15
BP	GO:0042633	hair cycle	15/809	115/18614	0.000136708	0.00479804	0.00416353	CD109/DKK1/DNASE1L2/EPS8L3/FERMT1/KRT17/LGR5/LHX2/NGFR/PTGS2/SOSTDC1/SPINK5/TERT/TGM3/TNFRSF19	15
BP	GO:0007144	female meiosis I	5/809	13/18614	0.000147248	0.0051297	0.00445132	AURKA/CCNB2/HSF2BP/NDC80/TRIP13	5
BP	GO:0045931	positive regulation of mitotic cell cycle	16/809	129/18614	0.000151113	0.00520604	0.00451757	AURKA/CCNB1/CDC25A/CDC25C/CDC6/CDC7/CDCA5/CDK1/CDT1/DLGAP5/DTL/RRM2/SPHK1/STIL/TERT/UBE2C	16
BP	GO:1905820	positive regulation of chromosome separation	7/809	28/18614	0.000151654	0.00520604	0.00451757	AURKB/BIRC5/CDCA8/CDT1/DLGAP5/NCAPG/NCAPH	7
BP	GO:1901976	regulation of cell cycle checkpoint	9/809	47/18614	0.000163026	0.00555587	0.00482114	AURKB/BIRC5/CCNB1/CDCA8/CDT1/MAD2L1/NDC80/RAD51/WDR76	9
BP	GO:0000910	cytokinesis	20/809	185/18614	0.000165741	0.00560776	0.00486616	ANLN/AURKA/AURKB/BIRC5/CDC6/CDCA8/CENPA/CEP55/E2F7/E2F8/ECT2/KIF14/KIF20A/KIF23/KIF4A/NUSAP1/PLK1/PRC1/RACGAP1/STMN1	20
BP	GO:0048705	skeletal system morphogenesis	23/809	229/18614	0.000169503	0.00569409	0.00494107	COL11A1/COMP/CSRNP1/FLVCR1/GHR/HHIP/HOXA3/HOXD8/HOXD9/MDFI/MYCN/OSR2/PRRX1/SCX/SFRP1/SFRP4/SHOX2/SIX1/SIX2/SIX4/SP5/TCF15/TFAP2A	23
BP	GO:0007611	learning or memory	26/809	276/18614	0.000186582	0.00622338	0.00540037	ASIC1/C1QL1/CHRNB2/CNR1/CPEB3/CRHBP/DBH/DKK1/EGR2/EPHB2/FOS/FZD9/GRIN2A/GRIN2B/GRPR/MAPK8IP2/MAPT/MDK/NTF3/PPP1R1B/PTGS2/RASGRF1/RCAN1/SLC7A11/STRA6/TTC36	26
BP	GO:0031570	DNA integrity checkpoint signaling	16/809	132/18614	0.000197938	0.00655567	0.00568871	BLM/CDC45/CDC6/CDK1/CDT1/CLSPN/DTL/E2F1/EME1/FANCD2/GTSE1/ORC1/PLK1/RAD51/TICRR/WDR76	16
BP	GO:0006268	DNA unwinding involved in DNA replication	6/809	21/18614	0.000204776	0.0067347	0.00584407	BLM/CDC45/GINS1/MCM2/RAD51/RECQL4	6
BP	GO:0048562	embryonic organ morphogenesis	27/809	294/18614	0.000214533	0.00700658	0.00608	COL11A1/CTHRC1/EPHA2/EPHB2/FLVCR1/FOLR1/FOXF2/FOXH1/FOXN4/HOXA3/HOXD9/MDFI/MESP1/MYCN/OSR2/OTX1/PRRX1/PTK7/SHOX2/SIX1/SIX2/SIX4/STIL/STRA6/TFAP2A/USH1C/VAX2	27
BP	GO:0071466	cellular response to xenobiotic stimulus	20/809	189/18614	0.000221181	0.00717388	0.00622517	ALDH3A1/CERS1/CRHBP/CYP1A2/CYP26A1/CYP2B6/CYP2C19/CYP2C8/CYP2W1/E2F1/FBP1/FMO1/KCNH2/NAT2/NQO1/S100A12/SLCO1B3/UCHL1/UGT2B11/WNK4	20
BP	GO:0040001	establishment of mitotic spindle localization	8/809	39/18614	0.000228061	0.00734638	0.00637486	CENPA/GPSM1/MAD2L1/MISP/NDC80/NUSAP1/PLK1/SAPCD2	8
BP	GO:0048704	embryonic skeletal system morphogenesis	13/809	95/18614	0.000232033	0.00742348	0.00644177	COL11A1/FLVCR1/HOXA3/HOXD9/MDFI/MYCN/OSR2/PRRX1/SHOX2/SIX1/SIX2/SIX4/TFAP2A	13
BP	GO:0015850	organic hydroxy compound transport	27/809	296/18614	0.000239377	0.00760668	0.00660074	ADRA2B/ADRA2C/ASIC3/CEL/CETP/CHRNB2/CNR1/CXCL12/FGF19/LCAT/NMB/RAB3B/SLC22A1/SLC26A6/SLC51B/SLC5A11/SLCO1B3/SLCO1C1/SNCG/SOAT2/SPP1/STRA6/SYT3/SYT5/SYT8/TSPO2/WNK4	27
BP	GO:0021602	cranial nerve morphogenesis	7/809	30/18614	0.000241704	0.0076291	0.00662019	CHRNB2/EGR2/EPHB1/EPHB2/HOXA3/SIX1/TFAP2A	7
BP	GO:0060537	muscle tissue development	35/809	426/18614	0.000243693	0.00764059	0.00663016	ACTN2/ADRA1A/ALPK3/CDK1/CENPF/COL11A1/DKK1/EGR1/EGR2/EPHB1/FOS/FOXH1/G6PD/GJC1/HAMP/HOXD9/IRX3/LEF1/MESP1/MSC/MYO18B/NEB/NOX4/NR4A1/PITX1/RBM24/RCAN1/SCX/SHOX2/SIX1/SIX4/STRA6/TNNC1/TNNT2/TP73	35
BP	GO:0051146	striated muscle cell differentiation	27/809	297/18614	0.00025273	0.00787147	0.00683051	ACTN2/ADRA1A/ALPK3/AVPR1A/CDK1/DKK1/EZH2/FLNC/G6PD/HAMP/IRX3/MAMSTR/MESP1/MYEF2/MYO18B/MYOM2/NEB/NOX4/OBSCN/RBM24/RCAN1/SCGB3A1/SHOX2/SIX1/SIX4/TNNT1/TNNT2	27
BP	GO:0055001	muscle cell development	20/809	192/18614	0.000272842	0.00844195	0.00732555	ACTN2/ADRA1A/ALPK3/CACNB4/CDK1/COMP/FLNC/G6PD/HAMP/MYO18B/MYOM2/NEB/OBSCN/RCAN1/SHOX2/SIX1/SIX4/TNNT1/TNNT2/UCHL1	20
BP	GO:0045926	negative regulation of growth	24/809	252/18614	0.00027634	0.0084943	0.00737097	ALOX15B/BDKRB1/CDKN2A/CDKN2C/FBP1/FSTL4/G6PD/GNG4/GPC3/MT1E/MT1F/MT1G/MT1H/MT1M/MT1X/MT2A/NKD1/PLAC8/SCGB3A1/SEMA5B/SFRP1/SOCS2/SPP1/TP73	24
BP	GO:0035567	non-canonical Wnt signaling pathway	11/809	73/18614	0.00029585	0.00897666	0.00778954	CELSR3/CTHRC1/DKK1/FZD10/FZD9/GPC3/NKD1/PTK7/RSPO3/SFRP1/SFRP4	11
BP	GO:0051937	catecholamine transport	11/809	73/18614	0.00029585	0.00897666	0.00778954	ADRA2B/ADRA2C/CHRNB2/CNR1/CXCL12/RAB3B/SLC22A1/SNCG/SYT3/SYT5/SYT8	11
BP	GO:0015872	dopamine transport	9/809	51/18614	0.000311637	0.00939504	0.0081526	CHRNB2/CNR1/CXCL12/RAB3B/SLC22A1/SNCG/SYT3/SYT5/SYT8	9
BP	GO:2000052	positive regulation of non-canonical Wnt signaling pathway	5/809	15/18614	0.000319498	0.00957069	0.00830501	DKK1/GPC3/NKD1/RSPO3/SFRP1	5
BP	GO:0007389	pattern specification process	37/809	467/18614	0.000333587	0.00982014	0.00852148	AURKA/DAND5/DKK1/DRC1/EGR2/EMX1/FOLR1/FOXH1/FOXJ1/FOXN4/GPC3/HES2/HHIP/HOXA10/HOXA3/HOXD8/HOXD9/IRX3/LEF1/LHX2/MDFI/MESP1/MESP2/MNS1/NKD1/OTX1/RFX8/ROBO1/SFRP1/SIX1/SIX2/SOSTDC1/STIL/TCF15/TDGF1/VAX2/XRCC2	37
BP	GO:0001736	establishment of planar polarity	11/809	74/18614	0.000334089	0.00982014	0.00852148	BRSK2/CELSR3/CTHRC1/DKK1/FOXF2/GPC3/NKD1/PTK7/RSPO3/SAPCD2/SFRP1	11
BP	GO:0007164	establishment of tissue polarity	11/809	74/18614	0.000334089	0.00982014	0.00852148	BRSK2/CELSR3/CTHRC1/DKK1/FOXF2/GPC3/NKD1/PTK7/RSPO3/SAPCD2/SFRP1	11
BP	GO:0007586	digestion	16/809	139/18614	0.000358722	0.0104787	0.00909294	ADM2/CAPN9/CEL/CYP39A1/GCNT3/HAMP/MDK/MOGAT2/MUC13/SLC26A6/SLC2A5/SOAT2/SPINK1/STK39/VSIG1/WNK4	16
BP	GO:0061640	cytoskeleton-dependent cytokinesis	14/809	113/18614	0.000388218	0.0112703	0.00977988	ANLN/AURKB/BIRC5/CDCA8/CENPA/CEP55/ECT2/KIF20A/KIF23/KIF4A/NUSAP1/PLK1/RACGAP1/STMN1	14
BP	GO:0031109	microtubule polymerization or depolymerization	15/809	127/18614	0.000411134	0.0118624	0.0102936	INPP5J/KIF18A/KIF18B/KIF19/KIF2C/MAPT/NAV3/SKA1/SKA3/STMN1/STMND1/TPPP2/TPX2/TRIM54/TUBB4A	15
BP	GO:2000095	regulation of Wnt signaling pathway, planar cell polarity pathway	5/809	16/18614	0.000448169	0.0128521	0.0111525	DKK1/GPC3/NKD1/RSPO3/SFRP1	5
BP	GO:0043270	positive regulation of monoatomic ion transport	22/809	231/18614	0.000488163	0.0139141	0.0120741	ACTN2/BDKRB1/CACNB4/CACNG4/CEMIP/CXCL12/EHD3/EPHB2/F2RL3/FGF12/FXYD2/G6PD/KCNE5/KCNH2/LILRA5/LRRC55/P2RY12/PLA2G1B/STK39/TESC/THY1/TRPC6	22
BP	GO:0007626	locomotory behavior	20/809	201/18614	0.000496271	0.01406	0.0122007	C1QL1/CACNB4/CEND1/CHRNB2/CHRNB4/CXCL12/DBH/EFNB3/EGR1/FGF12/GAD1/HOXD9/MCOLN3/NPY1R/PPP1R1B/RASD2/RCAN1/SEZ6/SNCG/UCHL1	20
BP	GO:0000132	establishment of mitotic spindle orientation	7/809	34/18614	0.00054899	0.0153684	0.013336	CENPA/GPSM1/MAD2L1/MISP/NDC80/PLK1/SAPCD2	7
BP	GO:0110110	positive regulation of animal organ morphogenesis	7/809	34/18614	0.00054899	0.0153684	0.013336	CD34/DKK1/MESP1/NGFR/ROBO1/SIX1/SIX4	7
BP	GO:0001942	hair follicle development	12/809	91/18614	0.000563153	0.0156716	0.0135991	CD109/DKK1/DNASE1L2/FERMT1/KRT17/LGR5/LHX2/NGFR/SOSTDC1/SPINK5/TGM3/TNFRSF19	12
BP	GO:0008300	isoprenoid catabolic process	4/809	10/18614	0.000602755	0.0164812	0.0143016	AKR1B10/BCO2/CYP26A1/CYP2W1	4
BP	GO:0033314	mitotic DNA replication checkpoint signaling	4/809	10/18614	0.000602755	0.0164812	0.0143016	CDC6/CLSPN/ORC1/TICRR	4
BP	GO:0097267	omega-hydroxylase P450 pathway	4/809	10/18614	0.000602755	0.0164812	0.0143016	CYP1A2/CYP2C19/CYP2C8/CYP4A11	4
BP	GO:1901970	positive regulation of mitotic sister chromatid separation	5/809	17/18614	0.000612314	0.0166458	0.0144444	AURKB/BIRC5/CDCA8/CDT1/DLGAP5	5
BP	GO:0009798	axis specification	12/809	92/18614	0.000622529	0.0168262	0.014601	AURKA/GPC3/HOXD8/MDFI/MESP1/MESP2/MNS1/SFRP1/SIX2/STIL/TDGF1/VAX2	12
BP	GO:0034767	positive regulation of monoatomic ion transmembrane transport	18/809	175/18614	0.000629485	0.0168373	0.0146106	ACTN2/BDKRB1/CACNB4/CACNG4/CEMIP/EHD3/EPHB2/F2RL3/FXYD2/G6PD/KCNE5/KCNH2/LRRC55/PLA2G1B/STK39/TESC/THY1/TRPC6	18
BP	GO:0023061	signal release	37/809	483/18614	0.000630101	0.0168373	0.0146106	ACSL4/ADRA2B/ADRA2C/ASIC1/BRSK2/C1QTNF3/CACNB4/CHRNB2/CHRNB4/CNR1/CPLX2/CRHBP/CSPG5/CXCL12/FAM3B/FER1L5/GHRHR/GLUL/GNAZ/IL1RN/ILDR2/INHA/NMB/NR4A1/PTGES/PTGS2/SFRP1/SNCG/SPINK1/SPP1/SYN3/SYT3/SYT5/SYT8/TMEM132A/UNC13A/WNK4	37
BP	GO:0043583	ear development	21/809	221/18614	0.00066872	0.0177683	0.0154185	BMPER/CCNA2/COL11A1/CTHRC1/EPHB2/HOXA13/LGR5/MCM2/MCOLN3/MYCN/OSR2/OTX1/PRRX1/PTK7/SIX1/SIX2/SIX4/STRA6/TCF15/TFAP2A/USH1C	21
BP	GO:0050890	cognition	27/809	317/18614	0.00070017	0.0184994	0.016053	ASIC1/C1QL1/CHRNB2/CNR1/CPEB3/CRHBP/DBH/DKK1/EGR2/EPHB2/FOS/FZD9/GRIN2A/GRIN2B/GRPR/MAPK8IP2/MAPT/MDK/MFSD2A/NTF3/PPP1R1B/PTGS2/RASGRF1/RCAN1/SLC7A11/STRA6/TTC36	27
BP	GO:0015718	monocarboxylic acid transport	18/809	177/18614	0.000720033	0.0188506	0.0163577	CYP4A11/FABP4/FGF19/MFSD2A/NMB/PLA2G1B/PTGES/PTGS2/RBP7/SLC22A1/SLC22A11/SLC26A6/SLC51B/SLC6A11/SLC6A8/SLCO1B3/SLCO1C1/TSPO2	18
BP	GO:2000050	regulation of non-canonical Wnt signaling pathway	6/809	26/18614	0.000721479	0.0188506	0.0163577	DKK1/GPC3/NKD1/RSPO3/SFRP1/SFRP4	6
BP	GO:0050433	regulation of catecholamine secretion	9/809	57/18614	0.00073051	0.0188769	0.0163805	ADRA2B/ADRA2C/CHRNB2/CNR1/CXCL12/SNCG/SYT3/SYT5/SYT8	9
BP	GO:0090175	regulation of establishment of planar polarity	9/809	57/18614	0.00073051	0.0188769	0.0163805	CELSR3/CTHRC1/DKK1/GPC3/NKD1/PTK7/RSPO3/SAPCD2/SFRP1	9
BP	GO:0032467	positive regulation of cytokinesis	8/809	46/18614	0.000739613	0.0189399	0.0164352	AURKB/BIRC5/CDC6/CDCA8/ECT2/KIF14/KIF23/RACGAP1	8
BP	GO:0022600	digestive system process	13/809	107/18614	0.000747429	0.0189399	0.0164352	CEL/GCNT3/HAMP/MDK/MOGAT2/MUC13/SLC26A6/SLC2A5/SOAT2/SPINK1/STK39/VSIG1/WNK4	13
BP	GO:0030858	positive regulation of epithelial cell differentiation	10/809	69/18614	0.000756699	0.0189399	0.0164352	ALOX15B/CD24/ETV4/FOXJ1/MESP1/SERPINE1/SFN/SFRP4/TP73/TRIM16	10
BP	GO:0001738	morphogenesis of a polarized epithelium	12/809	94/18614	0.000757113	0.0189399	0.0164352	BRSK2/CELSR3/CTHRC1/DKK1/FOXF2/GPC3/NKD1/PTK7/RSPO3/SAPCD2/SFRP1/TCF15	12
BP	GO:0022404	molting cycle process	12/809	94/18614	0.000757113	0.0189399	0.0164352	CD109/DKK1/DNASE1L2/FERMT1/KRT17/LGR5/LHX2/NGFR/SOSTDC1/SPINK5/TGM3/TNFRSF19	12
BP	GO:0022405	hair cycle process	12/809	94/18614	0.000757113	0.0189399	0.0164352	CD109/DKK1/DNASE1L2/FERMT1/KRT17/LGR5/LHX2/NGFR/SOSTDC1/SPINK5/TGM3/TNFRSF19	12
BP	GO:0098773	skin epidermis development	14/809	121/18614	0.000778813	0.0193797	0.0168168	CD109/DKK1/DNASE1L2/FERMT1/KRT17/LGR5/LHX2/NGFR/SFN/SOSTDC1/SPINK5/STMN1/TGM3/TNFRSF19	14
BP	GO:0019373	epoxygenase P450 pathway	5/809	18/18614	0.000817686	0.0199253	0.0172903	CYP1A2/CYP2B6/CYP2C19/CYP2C8/CYP4A11	5
BP	GO:0034501	protein localization to kinetochore	5/809	18/18614	0.000817686	0.0199253	0.0172903	AURKB/CDK1/CDT1/NDC80/TTK	5
BP	GO:1901978	positive regulation of cell cycle checkpoint	5/809	18/18614	0.000817686	0.0199253	0.0172903	AURKB/BIRC5/CDCA8/MAD2L1/NDC80	5
BP	GO:1903083	protein localization to condensed chromosome	5/809	18/18614	0.000817686	0.0199253	0.0172903	AURKB/CDK1/CDT1/NDC80/TTK	5
BP	GO:0051987	positive regulation of attachment of spindle microtubules to kinetochore	4/809	11/18614	0.0009147	0.0220607	0.0191433	AURKB/BIRC5/CCNB1/CDCA8	4
BP	GO:1903027	regulation of opsonization	4/809	11/18614	0.0009147	0.0220607	0.0191433	CFP/COLEC10/FCN2/FCN3	4
BP	GO:0014059	regulation of dopamine secretion	7/809	37/18614	0.000938169	0.0225113	0.0195343	CHRNB2/CNR1/CXCL12/SNCG/SYT3/SYT5/SYT8	7
BP	GO:0050432	catecholamine secretion	9/809	59/18614	0.000944449	0.0225469	0.0195652	ADRA2B/ADRA2C/CHRNB2/CNR1/CXCL12/SNCG/SYT3/SYT5/SYT8	9
BP	GO:0014075	response to amine	8/809	48/18614	0.000990864	0.0235355	0.0204231	ADAMTS13/ASIC1/CDK1/DBH/GRIN2A/NQO1/NR4A1/PPP1R1B	8
BP	GO:0008544	epidermis development	30/809	375/18614	0.00101087	0.02389	0.0207307	ALOX15B/CD109/CNFN/COL7A1/DKK1/DNASE1L2/EPHA2/ETV4/EVPL/EZH2/FERMT1/KRT17/KRT86/LAMA3/LGR5/LHX2/MCOLN3/MYCN/NGFR/PTHLH/SFN/SFRP4/SOSTDC1/SPINK5/STMN1/TGM3/TNFRSF19/TRIM16/USH1C/ZFP36	30
BP	GO:0045604	regulation of epidermal cell differentiation	9/809	60/18614	0.00106904	0.0250383	0.0217271	ALOX15B/CD109/ETV4/EZH2/MYCN/SFN/SFRP4/TRIM16/ZFP36	9
BP	GO:0007076	mitotic chromosome condensation	5/809	19/18614	0.00107032	0.0250383	0.0217271	CDCA5/NCAPG/NCAPH/NUSAP1/PLK1	5
BP	GO:1903522	regulation of blood circulation	23/809	261/18614	0.00107543	0.0250383	0.0217271	ADM2/ADRA1A/ADRA1D/ADRA2B/ADRA2C/APLN/AVPR1A/CALCA/CORIN/CTNNA3/DBH/EHD3/FOXN4/GJC1/HCN2/IRX3/KCNE5/KCNH2/KCNN2/PTGS2/SHOX2/SLC4A3/TNNT2	23
BP	GO:0003401	axis elongation	6/809	28/18614	0.00109628	0.0251616	0.0218341	ESR1/NKD1/PTK7/SFRP1/SIX1/SIX4	6
BP	GO:0010971	positive regulation of G2/M transition of mitotic cell cycle	6/809	28/18614	0.00109628	0.0251616	0.0218341	CCNB1/CDC25A/CDC25C/CDC7/CDK1/DTL	6
BP	GO:0001523	retinoid metabolic process	11/809	85/18614	0.00110697	0.0251616	0.0218341	ADH4/AKR1B10/AKR1B15/BCO2/CEL/CYP1A2/CYP26A1/CYP2C8/CYP2W1/LRAT/RDH16	11
BP	GO:0044774	mitotic DNA integrity checkpoint signaling	11/809	85/18614	0.00110697	0.0251616	0.0218341	BLM/CDC6/CDK1/CLSPN/DTL/EME1/FANCD2/GTSE1/ORC1/PLK1/TICRR	11
BP	GO:0014046	dopamine secretion	7/809	38/18614	0.00110748	0.0251616	0.0218341	CHRNB2/CNR1/CXCL12/SNCG/SYT3/SYT5/SYT8	7
BP	GO:0048469	cell maturation	18/809	184/18614	0.00113035	0.0255578	0.0221779	AURKA/BFSP2/C1QL1/CABYR/DMC1/FLVCR1/G6PD/GHRHR/GLDN/KIF14/NRCAM/PTH1R/RET/SLC26A3/SLC26A6/SPINK1/TRIP13/VSX1	18
BP	GO:0048638	regulation of developmental growth	27/809	328/18614	0.00116614	0.0262409	0.0227707	AGR2/CDK1/CXCL12/EPPK1/FLVCR1/FOXS1/FSTL4/G6PD/GHR/GHRHR/HAMP/MAEL/MAPT/MFSD2A/NKD1/NPY1R/NRCAM/PLAC8/RNF157/SEMA5B/SIX1/SIX4/SOCS2/SPP1/SYT3/TP73/UNC13A	27
BP	GO:0006721	terpenoid metabolic process	12/809	99/18614	0.00120316	0.0268938	0.0233373	ADH4/AKR1B10/AKR1B15/BCO2/CEL/CYP1A2/CYP26A1/CYP2C19/CYP2C8/CYP2W1/LRAT/RDH16	12
BP	GO:0051653	spindle localization	9/809	61/18614	0.00120659	0.0268938	0.0233373	ASPM/CENPA/GPSM1/MAD2L1/MISP/NDC80/NUSAP1/PLK1/SAPCD2	9
BP	GO:0015844	monoamine transport	11/809	86/18614	0.00122054	0.0269492	0.0233853	ADRA2B/ADRA2C/CHRNB2/CNR1/CXCL12/RAB3B/SLC22A1/SNCG/SYT3/SYT5/SYT8	11
BP	GO:0061053	somite development	11/809	86/18614	0.00122054	0.0269492	0.0233853	DKK1/LEF1/MESP1/MESP2/NKD1/SCX/SFRP1/SIX1/SIX4/TCF15/XRCC2	11
BP	GO:0030900	forebrain development	31/809	397/18614	0.00124164	0.027287	0.0236784	APLP1/ARHGAP11B/ASPM/AVPR1A/BCAN/CHRNB2/CXCL12/DKK1/E2F1/EMX1/EPHB2/EZH2/GHRHR/IGF2BP1/KIF14/LEF1/LHX2/MDGA1/MDK/MFSD2A/NOTCH3/OTX1/P2RY12/PITX1/ROBO1/SLC7A11/STIL/TACC3/TAL2/VAX2/WDR62	31
BP	GO:0035282	segmentation	12/809	100/18614	0.00131439	0.0287514	0.0249492	DKK1/EGR2/HOXD8/IRX3/LEF1/MESP1/MESP2/NKD1/SFRP1/TCF15/TDGF1/XRCC2	12
BP	GO:0099550	trans-synaptic signaling, modulating synaptic transmission	4/809	12/18614	0.00132506	0.0288508	0.0250354	CNR1/CSPG5/EFNB3/EPHB2	4
BP	GO:0008217	regulation of blood pressure	18/809	187/18614	0.00135933	0.0294605	0.0255645	ACSM3/ADAMTS16/ADM2/ADRA1A/ADRA2B/APLN/AVPR1A/BDKRB1/CALCA/CD34/CNR1/CORIN/CYP4A11/HBB/NPY1R/PTGS2/SLC2A5/STK39	18
BP	GO:0010975	regulation of neuron projection development	34/809	452/18614	0.00139898	0.0301599	0.0261714	BRSK2/CDC20/CHODL/CHRNB2/CNR1/CXCL12/DKK1/EFNB3/EPHB2/EZH2/FSTL4/GPC2/HGF/INPP5J/ITPKA/KIF1A/MAPT/MDK/MFSD2A/NRCAM/PACSIN1/PLK5/PRRX1/PTK7/RET/ROBO1/SEMA5B/SEZ6/SFRP1/SHOX2/SPOCK1/SPP1/THY1/ZNF296	34
BP	GO:0006936	muscle contraction	28/809	349/18614	0.00140443	0.0301599	0.0261714	ADRA1A/ADRA2B/ADRA2C/CALCA/CCDC78/CHRNB2/CHRNB4/CLCN1/COMP/CTNNA3/EHD3/FGF12/GJC1/GNAO1/HTR1D/KCNE5/KCNH2/KCNN2/MYOM2/NR4A1/PTGS2/SCN4A/SLC6A8/SMPX/SPHK1/TNNC1/TNNT1/TNNT2	28
BP	GO:0030534	adult behavior	15/809	143/18614	0.00142016	0.0303592	0.0263443	CACNB4/CEND1/CHRNB2/CHRNB4/CRHBP/CXCL12/DBH/EFNB3/FGF12/HOXD9/PPP1R1B/SEZ6/SLC7A11/SNCG/UCHL1	15
BP	GO:0048568	embryonic organ development	34/809	453/18614	0.00145155	0.0308899	0.0268048	COL11A1/CTHRC1/E2F7/E2F8/EPHA2/EPHB2/FLVCR1/FOLR1/FOXF2/FOXH1/FOXN4/HOXA3/HOXD9/LEF1/MDFI/MESP1/MYCN/OSR2/OTX1/PLK4/PRRX1/PTK7/RSPO3/SHOX2/SIX1/SIX2/SIX4/SOCS3/STIL/STRA6/TFAP2A/USH1C/VASH2/VAX2	34
BP	GO:0048706	embryonic skeletal system development	14/809	129/18614	0.0014596	0.0309211	0.0268319	COL11A1/FLVCR1/HOXA3/HOXD9/MDFI/MYCN/OSR2/PRRX1/SCX/SHOX2/SIX1/SIX2/SIX4/TFAP2A	14
BP	GO:0016101	diterpenoid metabolic process	11/809	88/18614	0.00147648	0.0309597	0.0268655	ADH4/AKR1B10/AKR1B15/BCO2/CEL/CYP1A2/CYP26A1/CYP2C8/CYP2W1/LRAT/RDH16	11
BP	GO:0021675	nerve development	11/809	88/18614	0.00147648	0.0309597	0.0268655	CHRNB2/EGR2/EPHB1/EPHB2/HOXA3/NGFR/NTF3/RET/SIX1/SIX4/TFAP2A	11
BP	GO:0044818	mitotic G2/M transition checkpoint	8/809	51/18614	0.00149114	0.0309597	0.0268655	BLM/CDC6/CDK1/CLSPN/DTL/ORC1/PLK1/TICRR	8
BP	GO:0060688	regulation of morphogenesis of a branching structure	8/809	51/18614	0.00149114	0.0309597	0.0268655	ESR1/HGF/MDK/SFRP1/SHOX2/SIX1/SIX2/SIX4	8
BP	GO:0050678	regulation of epithelial cell proliferation	32/809	419/18614	0.00149726	0.0309597	0.0268655	APLN/CCL26/CD109/CDH13/CXCL12/DBH/ECM1/EGR3/EPPK1/FUT2/GLUL/GPC3/IQGAP3/MDK/MMP12/MYCN/NGFR/NR4A1/NR4A3/OSR2/PROK1/ROBO1/SCG2/SFN/SFRP1/SIX1/SIX4/SPINK1/THBS4/UHRF1/VASH2/ZFP36	32
BP	GO:0045229	external encapsulating structure organization	26/809	317/18614	0.00150092	0.0309597	0.0268655	ADAMTS13/ADAMTS16/APLP1/COL11A1/COL15A1/COL22A1/COL24A1/COL7A1/COL9A1/COMP/CTSV/EGFL6/FAP/FERMT1/FOXF2/MATN3/MMP10/MMP11/MMP12/MMP9/OLFML2A/OLFML2B/SCX/SPINK5/TCF15/TGM3	26
BP	GO:0032886	regulation of microtubule-based process	22/809	252/18614	0.00154021	0.0315063	0.0273397	AURKA/CALY/CCNF/DRC1/INPP5J/KIF15/KIF18A/MAPT/NAV3/PLK1/PLK4/SKA1/SKA3/STIL/STMN1/STMND1/TACC3/TPPP2/TPX2/TRIM54/TUBB4A/WDR62	22
BP	GO:0010466	negative regulation of peptidase activity	21/809	236/18614	0.00154081	0.0315063	0.0273397	BIRC5/CD109/COL7A1/CR1/ECM1/GPC3/HGF/MMP9/NR4A1/PCSK1N/PI15/PI3/PTGS2/PZP/SERPINA12/SERPINE1/SFN/SLCO1B3/SPINK1/SPINK5/SPOCK1	21
BP	GO:0034502	protein localization to chromosome	13/809	116/18614	0.00158928	0.0323567	0.0280777	AURKB/BUB1B/CDCA5/CDK1/CDT1/CENPA/ESR1/EZH2/LEF1/NDC80/PLK1/TERT/TTK	13
BP	GO:0021700	developmental maturation	26/809	319/18614	0.00164007	0.0332467	0.02885	AURKA/BCAN/BFSP2/C1QL1/CABYR/CDC20/CEND1/DMC1/FERMT1/FLVCR1/G6PD/GHRHR/GLDN/KIF14/NRCAM/PTH1R/RET/SEZ6/SEZ6L2/SLC26A3/SLC26A6/SPINK1/SPINK5/TRIP13/UNC13A/VSX1	26
BP	GO:0048013	ephrin receptor signaling pathway	8/809	52/18614	0.00169634	0.0340254	0.0295257	ANKS1B/EFNA3/EFNB3/EPHA10/EPHA2/EPHB1/EPHB2/MMP9	8
BP	GO:0019233	sensory perception of pain	12/809	103/18614	0.00170019	0.0340254	0.0295257	ASIC3/BDKRB1/CALCA/CHRNB2/CNR1/CXCL12/EPHB1/GRIN2A/NPY1R/PTGES/PTGS2/UCHL1	12
BP	GO:0048144	fibroblast proliferation	12/809	103/18614	0.00170019	0.0340254	0.0295257	CCNA2/CCNB1/CDC6/CDK1/DACH1/E2F1/E2F8/ESR1/NGFR/PLA2G1B/SFRP1/SPHK1	12
BP	GO:0060485	mesenchyme development	26/809	320/18614	0.00171371	0.0341507	0.0296344	AMH/DAND5/DKK1/EZH2/FAM83D/FGF19/FOLR1/FOXF2/FOXH1/HGF/LEF1/MDK/MESP1/PTK7/RANBP3L/RBM24/RET/ROBO1/SCX/SEMA5B/SFRP1/SIX1/SIX2/SIX4/SP6/TCF15	26
BP	GO:0050892	intestinal absorption	7/809	41/18614	0.00176225	0.034823	0.0302178	CEL/GCNT3/HAMP/MOGAT2/SLC26A6/SLC2A5/SOAT2	7
BP	GO:0051294	establishment of spindle orientation	7/809	41/18614	0.00176225	0.034823	0.0302178	CENPA/GPSM1/MAD2L1/MISP/NDC80/PLK1/SAPCD2	7
BP	GO:0033555	multicellular organismal response to stress	11/809	90/18614	0.00177479	0.034924	0.0303055	ADAM11/ASIC1/CALCA/DBH/EPHB2/GRPR/LYPD1/MAPK8IP2/MDK/RET/THBS4	11
BP	GO:0030111	regulation of Wnt signaling pathway	27/809	338/18614	0.00180254	0.0353222	0.0306511	ASPM/CTHRC1/CTNND2/DEPDC1B/DKK1/DKKL1/EGR1/FERMT1/FOLR1/FZD9/GPC3/LEF1/LGR5/MDFI/MDK/MESP1/NKD1/NOTUM/PTK7/RSPO3/SFRP1/SFRP4/SHISA2/SOSTDC1/TERT/TMEM132A/TPBGL	27
BP	GO:0030157	pancreatic juice secretion	4/809	13/18614	0.00184854	0.0357764	0.0310452	CEL/SPINK1/STK39/WNK4	4
BP	GO:0060707	trophoblast giant cell differentiation	4/809	13/18614	0.00184854	0.0357764	0.0310452	E2F7/E2F8/MDFI/PLK4	4
BP	GO:2000105	positive regulation of DNA-templated DNA replication	4/809	13/18614	0.00184854	0.0357764	0.0310452	CDC7/CDT1/E2F7/E2F8	4
BP	GO:0010972	negative regulation of G2/M transition of mitotic cell cycle	9/809	65/18614	0.00190643	0.0363251	0.0315213	AURKB/BLM/CDC6/CDK1/CLSPN/DTL/ORC1/PLK1/TICRR	9
BP	GO:0019226	transmission of nerve impulse	9/809	65/18614	0.00190643	0.0363251	0.0315213	AVPR1A/CACNB4/CACNG4/CHRNB4/CLCN1/CLDN19/FGF12/GPR35/NRCAM	9
BP	GO:1902751	positive regulation of cell cycle G2/M phase transition	6/809	31/18614	0.00191762	0.0363251	0.0315213	CCNB1/CDC25A/CDC25C/CDC7/CDK1/DTL	6
BP	GO:0042572	retinol metabolic process	8/809	53/18614	0.00192323	0.0363251	0.0315213	ADH4/AKR1B10/AKR1B15/CEL/CYP1A2/CYP2C8/LRAT/RDH16	8
BP	GO:0048146	positive regulation of fibroblast proliferation	8/809	53/18614	0.00192323	0.0363251	0.0315213	CCNA2/CCNB1/CDC6/E2F1/ESR1/NGFR/PLA2G1B/SPHK1	8
BP	GO:0060071	Wnt signaling pathway, planar cell polarity pathway	8/809	53/18614	0.00192323	0.0363251	0.0315213	CELSR3/CTHRC1/DKK1/GPC3/NKD1/PTK7/RSPO3/SFRP1	8
BP	GO:0009952	anterior/posterior pattern specification	19/809	209/18614	0.00197785	0.0372072	0.0322868	AURKA/DKK1/FOXH1/GPC3/HES2/HOXA10/HOXA3/HOXD8/HOXD9/LEF1/MESP1/MESP2/NKD1/OTX1/SFRP1/SIX2/TCF15/TDGF1/XRCC2	19
BP	GO:0050679	positive regulation of epithelial cell proliferation	20/809	225/18614	0.00199532	0.0373864	0.0324422	APLN/CCL26/CDH13/CXCL12/ECM1/EGR3/GLUL/IQGAP3/MDK/MMP12/MYCN/NR4A1/NR4A3/OSR2/PROK1/SCG2/SFRP1/SPINK1/THBS4/VASH2	20
BP	GO:0030278	regulation of ossification	13/809	119/18614	0.00200333	0.0373876	0.0324433	CALCA/COMP/DKK1/ECM1/EGR2/FZD9/KREMEN2/MDK/NOTUM/OSR2/SFRP1/SIX2/TFAP2A	13
BP	GO:0045664	regulation of neuron differentiation	18/809	194/18614	0.00205067	0.0380788	0.0330431	ADRA2B/ADRA2C/ASPM/CXCL12/DKK1/ECT2/EFNA3/IRX3/MYCN/NOTCH3/NRCAM/NTF3/RET/SFRP1/SIX1/SOCS2/TP73/WDR62	18
BP	GO:0042692	muscle cell differentiation	31/809	410/18614	0.00205656	0.0380788	0.0330431	ACTN2/ADRA1A/ALPK3/AVPR1A/CACNB4/CDK1/COMP/DKK1/EZH2/FLNC/G6PD/HAMP/IRX3/MAMSTR/MAPK12/MESP1/MYEF2/MYO18B/MYOM2/NEB/NOX4/OBSCN/RBM24/RCAN1/SCGB3A1/SHOX2/SIX1/SIX4/TNNT1/TNNT2/UCHL1	31
BP	GO:0001656	metanephros development	11/809	92/18614	0.00212049	0.0390222	0.0338617	CD34/CXCR2/EGR1/FOXJ1/GPC3/IRX3/OSR2/RET/SIX1/SIX2/SIX4	11
BP	GO:0031100	animal organ regeneration	9/809	66/18614	0.00212411	0.0390222	0.0338617	AURKA/CCNA2/CDK1/CXCL12/EZH2/HAMP/HGF/NNMT/NR4A3	9
BP	GO:0030326	embryonic limb morphogenesis	13/809	120/18614	0.00215965	0.0393496	0.0341458	DKK1/FLVCR1/GPC3/HOXA10/HOXA13/HOXD9/LEF1/MYCN/OSR2/PITX1/PRRX1/SHOX2/TFAP2A	13
BP	GO:0035113	embryonic appendage morphogenesis	13/809	120/18614	0.00215965	0.0393496	0.0341458	DKK1/FLVCR1/GPC3/HOXA10/HOXA13/HOXD9/LEF1/MYCN/OSR2/PITX1/PRRX1/SHOX2/TFAP2A	13
BP	GO:0014706	striated muscle tissue development	22/809	259/18614	0.00217476	0.0393496	0.0341458	ACTN2/ADRA1A/ALPK3/CDK1/CENPF/COL11A1/DKK1/FOXH1/G6PD/GJC1/HAMP/IRX3/LEF1/MESP1/MSC/MYO18B/NEB/NOX4/SHOX2/TNNC1/TNNT2/TP73	22
BP	GO:2000310	regulation of NMDA receptor activity	5/809	22/18614	0.0021754	0.0393496	0.0341458	CRHBP/EPHB2/MAPK8IP2/RASGRF1/SLC6A9	5
BP	GO:0033674	positive regulation of kinase activity	32/809	430/18614	0.00225519	0.0406367	0.0352627	ADRA1A/ADRA2B/ADRA2C/CALCA/CD24/CDC6/CEMIP/CENPE/CLSPN/DKK1/DOCK3/ECT2/EEF1A2/EGR1/EPHA2/EZH2/FZD10/GHR/KIF14/LILRA5/MAPT/NOX4/NTF3/P2RY12/PLA2G1B/RET/ROBO1/S100A12/SPATC1L/TDGF1/TPX2/WNK4	32
BP	GO:0061351	neural precursor cell proliferation	15/809	150/18614	0.00228229	0.0409679	0.0355501	ASPM/CEND1/EMX1/EPHB1/FZD9/HHIP/IGF2BP1/KIF14/LEF1/LHX2/MDK/MELK/RACGAP1/SHCBP1/WDR62	15
BP	GO:0050808	synapse organization	34/809	466/18614	0.00230836	0.0412008	0.0357522	BCAN/C1QL1/CACNB4/CAP2/CDC20/CHRNB2/CTNND2/DKK1/EFNB3/EPHB1/EPHB2/FZD9/GPM6A/GRIN2B/ICAM5/IL1RAP/IL1RAPL2/ITPKA/KIF1A/LRRN3/MAPT/MDGA1/NRCAM/PCDHB2/PPFIA4/PTK7/SEZ6/SEZ6L2/SIX1/SIX4/SLC7A11/SNCG/SPARCL1/UNC13A	34
BP	GO:0051781	positive regulation of cell division	11/809	93/18614	0.00231278	0.0412008	0.0357522	AURKB/BIRC5/CDC6/CDCA8/ECT2/KIF14/KIF23/MDK/PROK1/RACGAP1/THBS4	11
BP	GO:0071459	protein localization to chromosome, centromeric region	7/809	43/18614	0.00234309	0.0414343	0.0359548	AURKB/BUB1B/CDK1/CDT1/CENPA/NDC80/TTK	7
BP	GO:0015837	amine transport	12/809	107/18614	0.00235483	0.0414343	0.0359548	ADRA2B/ADRA2C/AQP8/AVPR1A/CHRNB2/CNR1/CXCL12/RAB3B/SNCG/SYT3/SYT5/SYT8	12
BP	GO:0045682	regulation of epidermis development	9/809	67/18614	0.00236113	0.0414343	0.0359548	ALOX15B/CD109/ETV4/EZH2/MYCN/SFN/SFRP4/TRIM16/ZFP36	9
BP	GO:1902750	negative regulation of cell cycle G2/M phase transition	9/809	67/18614	0.00236113	0.0414343	0.0359548	AURKB/BLM/CDC6/CDK1/CLSPN/DTL/ORC1/PLK1/TICRR	9
BP	GO:0051966	regulation of synaptic transmission, glutamatergic	10/809	80/18614	0.00238891	0.041766	0.0362426	CACNG4/CNR1/DGKI/DKK1/GLUL/GRIN2A/GRIN2B/MAPK8IP2/PTGS2/UNC13A	10
BP	GO:0006275	regulation of DNA replication	14/809	136/18614	0.00240824	0.0419479	0.0364005	BLM/CCNA2/CDC6/CDC7/CDK1/CDT1/DACH1/DSCC1/E2F7/E2F8/GINS1/GMNN/MCM2/TICRR	14
BP	GO:0030856	regulation of epithelial cell differentiation	16/809	166/18614	0.0024185	0.0419712	0.0364207	ALOX15B/CD109/CD24/ETV4/EZH2/FOXJ1/MESP1/MMP9/MYCN/SERPINE1/SFN/SFRP4/SIX2/TP73/TRIM16/ZFP36	16
BP	GO:0019755	one-carbon compound transport	8/809	55/18614	0.00244835	0.0423331	0.0367348	AQP8/CA4/HBB/SLC26A3/SLC26A6/SLC4A11/SLC4A3/UPK3A	8
BP	GO:1902969	mitotic DNA replication	4/809	14/18614	0.0024996	0.0429333	0.0372556	CDC45/GINS1/MCM2/RAD51	4
BP	GO:0048736	appendage development	17/809	182/18614	0.00251045	0.0429333	0.0372556	COMP/DKK1/FLVCR1/GPC3/HOXA10/HOXA13/HOXD9/KREMEN2/LEF1/MYCN/OSR2/PITX1/PRRX1/SCX/SHOX2/SLC7A11/TFAP2A	17
BP	GO:0060173	limb development	17/809	182/18614	0.00251045	0.0429333	0.0372556	COMP/DKK1/FLVCR1/GPC3/HOXA10/HOXA13/HOXD9/KREMEN2/LEF1/MYCN/OSR2/PITX1/PRRX1/SCX/SHOX2/SLC7A11/TFAP2A	17
BP	GO:0050804	modulation of chemical synaptic transmission	35/809	487/18614	0.00257018	0.0437955	0.0380038	ADRA1A/ASIC1/CACNB4/CACNG4/CDC20/CHRNB2/CHRNB4/CNR1/CPEB3/CPLX2/CSPG5/DGKI/DKK1/EFNB3/EGR2/EPHB1/EPHB2/FER1L5/GLUL/GRIK4/GRIN2A/GRIN2B/ITPKA/MAPK8IP2/MAPT/NETO2/NGFR/PTGS2/RASGRF1/SCGN/SLC6A9/SLC7A11/SNCG/SYN3/UNC13A	35
BP	GO:0035914	skeletal muscle cell differentiation	9/809	68/18614	0.00261868	0.0444608	0.0385811	EGR1/EGR2/EPHB1/FOS/NR4A1/RBM24/SCX/SIX1/SIX4	9
BP	GO:0099177	regulation of trans-synaptic signaling	35/809	488/18614	0.00265726	0.0447006	0.0387892	ADRA1A/ASIC1/CACNB4/CACNG4/CDC20/CHRNB2/CHRNB4/CNR1/CPEB3/CPLX2/CSPG5/DGKI/DKK1/EFNB3/EGR2/EPHB1/EPHB2/FER1L5/GLUL/GRIK4/GRIN2A/GRIN2B/ITPKA/MAPK8IP2/MAPT/NETO2/NGFR/PTGS2/RASGRF1/SCGN/SLC6A9/SLC7A11/SNCG/SYN3/UNC13A	35
BP	GO:0071695	anatomical structure maturation	21/809	247/18614	0.0026795	0.0447006	0.0387892	AURKA/BFSP2/C1QL1/CABYR/CEND1/DMC1/FERMT1/FLVCR1/G6PD/GHRHR/GLDN/KIF14/NRCAM/PTH1R/RET/SLC26A3/SLC26A6/SPINK1/SPINK5/TRIP13/VSX1	21
BP	GO:0030261	chromosome condensation	7/809	44/18614	0.00268378	0.0447006	0.0387892	CDCA5/CDK1/NCAPG/NCAPH/NUSAP1/PLK1/TOP2A	7
BP	GO:0042596	fear response	7/809	44/18614	0.00268378	0.0447006	0.0387892	ASIC1/DBH/EPHB2/GRPR/LYPD1/MAPK8IP2/MDK	7
BP	GO:0045214	sarcomere organization	7/809	44/18614	0.00268378	0.0447006	0.0387892	ACTN2/FLNC/MYOM2/OBSCN/SIX4/TNNT1/TNNT2	7
BP	GO:0006805	xenobiotic metabolic process	13/809	123/18614	0.00268983	0.0447006	0.0387892	ALDH3A1/CYP1A2/CYP26A1/CYP2B6/CYP2C19/CYP2C8/CYP2W1/FMO1/NAT2/NQO1/S100A12/SLCO1B3/UGT2B11	13
BP	GO:0030198	extracellular matrix organization	25/809	314/18614	0.00272977	0.045085	0.0391227	ADAMTS13/ADAMTS16/APLP1/COL11A1/COL15A1/COL22A1/COL24A1/COL7A1/COL9A1/COMP/CTSV/EGFL6/FAP/FERMT1/FOXF2/MATN3/MMP10/MMP11/MMP12/MMP9/OLFML2A/OLFML2B/SCX/SPINK5/TCF15	25
BP	GO:0019369	arachidonic acid metabolic process	8/809	56/18614	0.00274984	0.045085	0.0391227	ALOX15B/CYP1A2/CYP2B6/CYP2C19/CYP2C8/CYP4A11/CYP4A22/PTGS2	8
BP	GO:0051293	establishment of spindle localization	8/809	56/18614	0.00274984	0.045085	0.0391227	CENPA/GPSM1/MAD2L1/MISP/NDC80/NUSAP1/PLK1/SAPCD2	8
BP	GO:0060840	artery development	12/809	109/18614	0.00275196	0.045085	0.0391227	COMP/EGR2/FOLR1/FOXH1/HOXA13/MDK/NGFR/NOTCH3/PRRX1/ROBO1/SIX1/STRA6	12
BP	GO:1902074	response to salt	29/809	383/18614	0.00276089	0.045085	0.0391227	ADAMTS13/AOC1/AVPR1A/CACNG4/CCNA2/CHRNB2/CNR1/CPNE7/CRHBP/ECT2/EGR1/FABP4/FOS/FOSB/G6PD/GHR/ITPKA/LY6H/LYPD1/P2RY12/PHEX/PPP1R1B/PTGS2/SIX1/STK39/SYT3/SYT5/SYT8/TNNT2	29
BP	GO:0044843	cell cycle G1/S phase transition	23/809	281/18614	0.00280396	0.0456299	0.0395955	CACNB4/CCNA2/CCNE1/CCNE2/CDC25A/CDC6/CDC7/CDKN2A/CDKN2C/CDKN3/DPF1/E2F1/E2F2/E2F7/EZH2/FAM83D/GTSE1/IQGAP3/KIF14/PLK5/RRM2/STIL/TERT	23
BP	GO:0006310	DNA recombination	26/809	332/18614	0.00284368	0.0460088	0.0399244	BLM/CDC45/CDC7/DMC1/EME1/EXO1/FANCB/FANCD2/HSF2BP/LEF1/MCM2/MND1/MSH4/MSH5/PARPBP/PIF1/POLQ/RAD51/RAD51AP1/RAD54L/RECQL4/TEX11/TEX19/TOP2A/TRIP13/XRCC2	26
BP	GO:0043062	extracellular structure organization	25/809	315/18614	0.00284682	0.0460088	0.0399244	ADAMTS13/ADAMTS16/APLP1/COL11A1/COL15A1/COL22A1/COL24A1/COL7A1/COL9A1/COMP/CTSV/EGFL6/FAP/FERMT1/FOXF2/MATN3/MMP10/MMP11/MMP12/MMP9/OLFML2A/OLFML2B/SCX/SPINK5/TCF15	25
BP	GO:0007613	memory	13/809	124/18614	0.00288855	0.0465235	0.040371	ASIC1/CHRNB2/CNR1/CPEB3/DBH/GRIN2A/MAPT/MDK/NTF3/PTGS2/RASGRF1/RCAN1/TTC36	13
BP	GO:0001935	endothelial cell proliferation	18/809	201/18614	0.00301636	0.0484162	0.0420134	APLN/BMPER/CCL26/CD34/CDH13/CXCL12/DBH/ECM1/EGR3/EPHA2/FUT2/MDK/NGFR/NR4A1/PROK1/SCG2/THBS4/VASH2	18
BP	GO:0060562	epithelial tube morphogenesis	26/809	334/18614	0.00308307	0.0493186	0.0427965	ADAMTS16/CTHRC1/CXCR2/EPHA2/ESR1/FOLR1/FOXH1/FOXN4/GPC3/HHIP/IRX3/LEF1/LGR5/LHX2/MDK/MESP1/MYCN/PTK7/RET/SFRP1/SIX1/SIX2/SIX4/SOSTDC1/STIL/WNK4	26
BP	GO:0008037	cell recognition	15/809	155/18614	0.00313327	0.049655	0.0430884	CFP/CNR1/COLEC10/COLEC12/DCST1/EFNB3/EPHB1/EPHB2/FCN2/FCN3/FOLR1/LY6K/NRCAM/NTM/ROBO1	15
BP	GO:0070507	regulation of microtubule cytoskeleton organization	15/809	155/18614	0.00313327	0.049655	0.0430884	INPP5J/KIF15/KIF18A/MAPT/NAV3/PLK1/SKA1/SKA3/STIL/STMN1/STMND1/TACC3/TPX2/TRIM54/TUBB4A	15
BP	GO:0060914	heart formation	6/809	34/18614	0.00313606	0.049655	0.0430884	DKK1/FOLR1/FOXH1/MESP1/ROBO1/SIX1	6
BP	GO:0050807	regulation of synapse organization	20/809	234/18614	0.00314633	0.049655	0.0430884	C1QL1/CDC20/CHRNB2/DKK1/EFNB3/EPHB1/EPHB2/GPM6A/GRIN2B/ICAM5/IL1RAP/IL1RAPL2/ITPKA/KIF1A/LRRN3/MDGA1/NRCAM/SIX1/SIX4/SLC7A11	20
CC	GO:0000775	chromosome, centromeric region	40/864	249/19518	1.3369e-12	6.25671e-10	5.51648e-10	AURKB/BIRC5/BUB1/BUB1B/CCNB1/CDCA5/CDCA8/CDT1/CENPA/CENPE/CENPF/CENPI/CENPK/CENPL/CENPM/CENPU/CENPW/DSCC1/DYNC1I1/ERCC6L/EZH2/HELLS/HJURP/KIF18A/KIF2C/MAD2L1/NCAPG/NDC80/NEK2/NUF2/OIP5/PLK1/SKA1/SKA3/SMC1B/SPC24/SPC25/TOP2A/TTK/ZWINT	40
CC	GO:0000793	condensed chromosome	41/864	270/19518	4.57227e-12	1.06991e-09	9.43332e-10	AURKB/BIRC5/BLM/BUB1/BUB1B/CCNB1/CDT1/CENPA/CENPE/CENPF/CENPI/CENPK/CENPM/CENPU/CENPW/DMC1/DYNC1I1/ERCC6L/FANCD2/HJURP/KIF18A/KIF2C/MAD2L1/MKI67/MSH4/NCAPG/NCAPH/NDC80/NEK2/NUF2/PLK1/RAD51/SKA1/SKA3/SMC1B/SPC24/SPC25/TEX11/TOP2A/TTK/ZWINT	41
CC	GO:0000940	outer kinetochore	10/864	13/19518	6.95911e-12	1.08562e-09	9.57183e-10	BUB1B/CCNB1/CENPF/NDC80/NUF2/PLK1/SKA1/SKA3/SPC24/SPC25	10
CC	GO:0098687	chromosomal region	50/864	390/19518	1.36462e-11	1.52385e-09	1.34356e-09	AURKB/BIRC5/BLM/BUB1/BUB1B/CCNB1/CDCA5/CDCA8/CDK1/CDT1/CENPA/CENPE/CENPF/CENPI/CENPK/CENPL/CENPM/CENPU/CENPW/DMC1/DSCC1/DYNC1I1/ERCC6L/EZH2/HELLS/HJURP/KIF18A/KIF2C/MAD2L1/MCM2/NCAPG/NDC80/NEK2/NUF2/OIP5/ORC1/PIF1/PLK1/RAD51/RAD51AP1/RECQL4/SKA1/SKA3/SMC1B/SPC24/SPC25/TERT/TOP2A/TTK/ZWINT	50
CC	GO:0000779	condensed chromosome, centromeric region	31/864	170/19518	1.62804e-11	1.52385e-09	1.34356e-09	AURKB/BIRC5/BUB1/BUB1B/CCNB1/CDT1/CENPA/CENPE/CENPF/CENPI/CENPK/CENPM/CENPU/CENPW/DYNC1I1/ERCC6L/HJURP/KIF18A/KIF2C/MAD2L1/NCAPG/NDC80/NEK2/NUF2/PLK1/SKA1/SKA3/SPC24/SPC25/TTK/ZWINT	31
CC	GO:0000776	kinetochore	29/864	159/19518	7.30701e-11	5.69947e-09	5.02517e-09	AURKB/BIRC5/BUB1/BUB1B/CCNB1/CDT1/CENPE/CENPF/CENPI/CENPK/CENPM/CENPU/CENPW/DYNC1I1/ERCC6L/HJURP/KIF18A/KIF2C/MAD2L1/NDC80/NEK2/NUF2/PLK1/SKA1/SKA3/SPC24/SPC25/TTK/ZWINT	29
CC	GO:0072686	mitotic spindle	28/864	180/19518	6.57415e-09	4.39529e-07	3.87529e-07	ASPM/AURKA/AURKB/CDC6/CDC7/CDK1/CENPE/CKAP2L/CXCR2/ECT2/FAM83D/KIF11/KIF18A/KIF18B/KIF23/KIFC1/MAD2L1/MISP/NUSAP1/PLK1/PRC1/RACGAP1/SKA1/SKA3/TACC3/TPX2/TUBB4A/WDR62	28
CC	GO:0005819	spindle	46/864	421/19518	1.62481e-08	9.50515e-07	8.38061e-07	ASPM/AURKA/AURKB/BUB1B/CCNB1/CDC20/CDC6/CDC7/CDCA8/CDK1/CENPE/CENPF/CKAP2L/CXCR2/DLGAP5/DYNC1I1/ECT2/FAM83D/HMMR/KIF11/KIF14/KIF15/KIF18A/KIF18B/KIF20A/KIF23/KIF2C/KIF4A/KIFC1/KPNA7/MAD2L1/MISP/NEK2/NUSAP1/PLK1/PRC1/RACGAP1/SHCBP1/SKA1/SKA3/SNCG/TACC3/TPX2/TTK/TUBB4A/WDR62	46
CC	GO:0005581	collagen trimer	18/864	85/19518	2.62451e-08	1.36475e-06	1.20329e-06	C1QL1/C1QTNF3/CCBE1/COL11A1/COL15A1/COL22A1/COL24A1/COL25A1/COL6A6/COL7A1/COL9A1/COLEC10/COLEC12/CTHRC1/FCN2/FCN3/GLDN/MARCO	18
CC	GO:0051233	spindle midzone	11/864	36/19518	2.60794e-07	1.22051e-05	1.07612e-05	AURKA/AURKB/CDC6/CDCA8/CENPE/KIF14/KIF18A/KIF18B/PLK1/PRC1/RACGAP1	11
CC	GO:0005871	kinesin complex	11/864	47/19518	4.83867e-06	0.000205863	0.000181508	KIF11/KIF14/KIF15/KIF18A/KIF18B/KIF19/KIF1A/KIF20A/KIF23/KIF2C/KIFC1	11
CC	GO:0005875	microtubule associated complex	21/864	156/19518	5.49148e-06	0.000214168	0.00018883	AURKA/AURKB/BIRC5/CDCA8/DNAH12/DNAH8/DRC1/DYNC1I1/KIF11/KIF14/KIF15/KIF18A/KIF18B/KIF19/KIF1A/KIF20A/KIF23/KIF2C/KIF4A/KIFC1/TRIM54	21
CC	GO:0005874	microtubule	42/864	461/19518	8.24755e-06	0.000296912	0.000261785	ASPM/AURKA/AURKB/CDK1/CENPE/CRHBP/DNAH12/DNAH8/DYNC1I1/EML6/FHDC1/GTSE1/KIF11/KIF14/KIF15/KIF18A/KIF18B/KIF19/KIF1A/KIF20A/KIF23/KIF2C/KIF4A/KIFC1/MAPT/MISP/MNS1/MTUS2/NAV3/NEK2/NUSAP1/PLK1/PRC1/RACGAP1/REEP2/RIBC2/SKA1/SKA3/STMN1/TPPP2/TRIM54/TUBB4A	42
CC	GO:0045171	intercellular bridge	14/864	89/19518	3.4653e-05	0.0011584	0.00102135	CD34/CDC6/CDC7/CDCA8/CENPE/CEP55/FAM83D/KIF20A/MTUS2/PRC1/SKA1/TPX2/TRIM45/TUBB4A	14
CC	GO:0062023	collagen-containing extracellular matrix	37/864	415/19518	4.47027e-05	0.00139472	0.00122972	ACAN/ADAM11/ADAMDEC1/ANGPTL6/APLP1/BCAN/CDH13/CFP/COCH/COL11A1/COL15A1/COL24A1/COL25A1/COL6A6/COL7A1/COL9A1/COMP/CSPG4/CTHRC1/CXCL12/DCN/ECM1/EDIL3/EGFL6/FCN2/FCN3/GPC2/GPC3/LAMA3/MATN3/MDK/MMP9/PZP/SERPINE1/SFRP1/SPARCL1/THBS4	37
CC	GO:0005876	spindle microtubule	13/864	81/19518	5.28032e-05	0.00154449	0.00136177	AURKA/AURKB/CDK1/CENPE/KIF11/KIF18A/KIF18B/KIF4A/MISP/PLK1/PRC1/SKA1/SKA3	13
CC	GO:0000922	spindle pole	20/864	171/19518	7.17197e-05	0.0019744	0.00174081	ASPM/AURKA/AURKB/CCNB1/CDC20/CDC6/CENPF/CKAP2L/DLGAP5/DYNC1I1/FAM83D/KIF11/MAD2L1/MISP/NEK2/PLK1/PRC1/TACC3/TPX2/WDR62	20
CC	GO:1990023	mitotic spindle midzone	5/864	14/19518	0.000240764	0.00625987	0.00551928	AURKB/CENPE/KIF18A/KIF18B/PRC1	5
CC	GO:0030496	midbody	21/864	203/19518	0.000274373	0.00675824	0.00595868	ANLN/ASPM/AURKA/AURKB/BIRC5/CDCA8/CDK1/CENPE/CENPF/CEP55/CPEB3/ECT2/KIF14/KIF20A/KIF23/KIF4A/NEK2/PLK1/PRC1/RACGAP1/SHCBP1	21
CC	GO:0034702	ion channel complex	27/864	299/19518	0.000377091	0.00882394	0.00777999	ANO2/BEST4/CACNA1I/CACNB4/CACNG4/CHRNB2/CHRNB4/CLCN1/CLCNKA/GABRD/GABRE/GABRQ/GRIK4/GRIN2A/GRIN2B/HCN2/KCNE5/KCNF1/KCNH2/KCNH4/KCNN1/KCNQ3/LRRC55/SCN4A/SLC26A6/TMEM249/TRPC6	27
CC	GO:0045177	apical part of cell	35/864	446/19518	0.000792619	0.0176641	0.0155743	AQP8/ASPM/ATP6V0D2/CA12/CA4/CD34/CEACAM20/CSPG4/CYP4A11/DUOX1/DUOX2/FAP/FOLR1/HAMP/MUC13/MYO1A/PTH1R/SAPCD2/SLC22A1/SLC22A11/SLC26A3/SLC26A6/SLC2A5/SLC4A11/SLC5A11/SLC6A8/SLC6A9/SLC7A11/SLC9A3/STK39/TDGF1/THY1/UPK1A/UPK3A/USH1C	35
CC	GO:0016324	apical plasma membrane	31/864	381/19518	0.00086246	0.0183469	0.0161763	AQP8/ASPM/ATP6V0D2/CA12/CA4/CD34/CEACAM20/CSPG4/CYP4A11/DUOX1/DUOX2/FOLR1/MUC13/MYO1A/PTH1R/SAPCD2/SLC22A1/SLC22A11/SLC26A3/SLC26A6/SLC2A5/SLC4A11/SLC5A11/SLC6A8/SLC6A9/SLC9A3/STK39/TDGF1/THY1/UPK1A/UPK3A	31
CC	GO:0000228	nuclear chromosome	21/864	223/19518	0.000951333	0.0193576	0.0170674	BIRC5/BLM/CDC45/DMC1/E2F1/EME1/GINS1/MCM10/MCM2/MSH4/NCAPG/NCAPH/NEK2/ORC1/ORC6/PLK1/RAD51/SMC1B/TEX11/TOP2A/WDHD1	21
CC	GO:0000307	cyclin-dependent protein kinase holoenzyme complex	8/864	50/19518	0.00146936	0.0286526	0.0252627	CCNA2/CCNB1/CCNB2/CCNE1/CCNE2/CCNF/CCNO/CDK1	8
CC	GO:0016323	basolateral plasma membrane	21/864	234/19518	0.00173924	0.0316884	0.0279394	AQP8/AURKA/CA12/CA9/CDH16/CLDN19/EPPK1/FOLR1/MPZ/MYO1A/PTH1R/RHBG/SLC22A1/SLC26A6/SLC4A11/SLC51B/SLC6A9/SLCO1B3/SLCO1C1/STK39/VSIG1	21
CC	GO:0009925	basal plasma membrane	23/864	266/19518	0.00176047	0.0316884	0.0279394	AQP8/AURKA/CA12/CA9/CD34/CDH16/CLDN19/EPPK1/FOLR1/MPZ/MYO1A/PTH1R/RHBG/SLC22A1/SLC22A11/SLC26A6/SLC4A11/SLC51B/SLC6A9/SLCO1B3/SLCO1C1/STK39/VSIG1	23
CC	GO:0031253	cell projection membrane	28/864	349/19518	0.00184388	0.0319605	0.0281793	AQP8/CA4/CA9/CEACAM20/CSPG4/EHD3/EPHA2/EPS8L3/FAP/FERMT1/FOLR1/FZD9/GABRE/GUCY2D/HHIP/INPP5J/ITLN1/MAPT/P2RY12/PACSIN1/S100P/SLC26A3/SLC26A6/SLC7A11/SLC9A3/TESC/THY1/UNC5A	28
CC	GO:0031045	dense core granule	7/864	41/19518	0.00195791	0.0325162	0.0286692	CALCA/CRHBP/KIF1A/SCG2/SLC6A9/SYT5/SYT8	7
CC	GO:0045178	basal part of cell	24/864	285/19518	0.00201489	0.0325162	0.0286692	AQP8/AURKA/CA12/CA9/CD34/CDH16/CLDN19/EPPK1/FAP/FOLR1/MPZ/MYO1A/PTH1R/RHBG/SLC22A1/SLC22A11/SLC26A6/SLC4A11/SLC51B/SLC6A9/SLCO1B3/SLCO1C1/STK39/VSIG1	24
CC	GO:0031616	spindle pole centrosome	4/864	14/19518	0.00267337	0.038922	0.0343172	AURKA/AURKB/DLGAP5/MISP	4
CC	GO:0045120	pronucleus	4/864	14/19518	0.00267337	0.038922	0.0343172	AURKA/CCNA2/CENPF/EZH2	4
CC	GO:0000794	condensed nuclear chromosome	10/864	80/19518	0.00273096	0.038922	0.0343172	BLM/DMC1/MSH4/NCAPG/NCAPH/NEK2/PLK1/RAD51/SMC1B/TEX11	10
CC	GO:0034707	chloride channel complex	8/864	55/19518	0.0027445	0.038922	0.0343172	ANO2/BEST4/CLCN1/CLCNKA/GABRD/GABRE/GABRQ/SLC26A6	8
CC	GO:0031526	brush border membrane	8/864	57/19518	0.00344711	0.0474484	0.0418349	AQP8/CA4/FOLR1/ITLN1/SLC26A3/SLC26A6/SLC7A11/SLC9A3	8
MF	GO:0008017	microtubule binding	34/819	268/18369	3.97643e-08	3.45949e-05	3.04302e-05	BIRC5/CCDC170/CENPE/CENPF/DLGAP5/DYNC1I1/EML6/FAM83D/FHDC1/GTSE1/KIF11/KIF14/KIF15/KIF18A/KIF18B/KIF19/KIF1A/KIF20A/KIF23/KIF2C/KIF4A/KIFC1/MAPT/MTUS2/NAV3/NUSAP1/PLK1/PRC1/RACGAP1/REEP2/SKA1/SPC24/TRIM54/VASH2	34
MF	GO:0003777	microtubule motor activity	16/819	73/18369	1.02392e-07	4.45406e-05	3.91785e-05	CENPE/DNAH12/DNAH8/DYNC1I1/KIF11/KIF14/KIF15/KIF18A/KIF18B/KIF19/KIF1A/KIF20A/KIF23/KIF2C/KIF4A/KIFC1	16
MF	GO:0003774	cytoskeletal motor activity	18/819	115/18369	3.25534e-06	0.00094405	0.000830398	CENPE/DNAH12/DNAH8/DYNC1I1/KIF11/KIF14/KIF15/KIF18A/KIF18B/KIF19/KIF1A/KIF20A/KIF23/KIF2C/KIF4A/KIFC1/MYO18B/MYO1A	18
MF	GO:0015631	tubulin binding	37/819	374/18369	5.16378e-06	0.00112312	0.000987912	BIRC5/CCDC170/CENPE/CENPF/DLGAP5/DYNC1I1/EML6/FAM83D/FHDC1/GTSE1/KIF11/KIF14/KIF15/KIF18A/KIF18B/KIF19/KIF1A/KIF20A/KIF23/KIF2C/KIF4A/KIFC1/MAPT/MTUS2/NAV3/NUSAP1/PLK1/PRC1/RACGAP1/REEP2/SKA1/SPC24/STMN1/STMND1/TPPP2/TRIM54/VASH2	37
MF	GO:0001216	DNA-binding transcription activator activity	40/819	472/18369	7.94939e-05	0.0138319	0.0121668	CSRNP1/E2F1/E2F2/EBF2/EGR1/EGR2/EGR3/ESR1/ETV4/FOS/FOSB/FOXD2/FOXF2/FOXH1/FOXJ1/HOXA10/HOXA13/HOXD8/IRX3/LEF1/LHX2/LHX4/MESP1/MYBL2/MYCN/NR4A1/NR4A3/OSR2/OTX1/PITX1/PRRX1/SCX/SIX1/SIX2/SIX4/TCF15/TFAP2A/TLX1/TP73/ZNF300	40
MF	GO:0008574	plus-end-directed microtubule motor activity	7/819	26/18369	0.000106667	0.0150539	0.0132416	DYNC1I1/KIF11/KIF14/KIF18A/KIF18B/KIF19/KIF1A	7
MF	GO:0020037	heme binding	17/819	137/18369	0.00012838	0.0150539	0.0132416	CYP17A1/CYP1A2/CYP26A1/CYP2B6/CYP2C19/CYP2C8/CYP2W1/CYP39A1/CYP4A11/CYP4A22/DUOX1/DUOX2/FLVCR1/HBB/NOX4/PTGS2/PXDNL	17
MF	GO:0001228	DNA-binding transcription activator activity, RNA polymerase II-specific	39/819	468/18369	0.000138427	0.0150539	0.0132416	CSRNP1/E2F2/EBF2/EGR1/EGR2/EGR3/ESR1/ETV4/FOS/FOSB/FOXD2/FOXF2/FOXH1/FOXJ1/HOXA10/HOXA13/HOXD8/IRX3/LEF1/LHX2/LHX4/MESP1/MYBL2/MYCN/NR4A1/NR4A3/OSR2/OTX1/PITX1/PRRX1/SCX/SIX1/SIX2/SIX4/TCF15/TFAP2A/TLX1/TP73/ZNF300	39
MF	GO:0046906	tetrapyrrole binding	17/819	147/18369	0.000302253	0.0266293	0.0234234	CYP17A1/CYP1A2/CYP26A1/CYP2B6/CYP2C19/CYP2C8/CYP2W1/CYP39A1/CYP4A11/CYP4A22/DUOX1/DUOX2/FLVCR1/HBB/NOX4/PTGS2/PXDNL	17
MF	GO:0016538	cyclin-dependent protein serine/threonine kinase regulator activity	9/819	50/18369	0.000322037	0.0266293	0.0234234	CCNA2/CCNB1/CCNB2/CCNE1/CCNE2/CCNF/CCNO/CDKN2A/CDKN2C	9
MF	GO:0005005	transmembrane-ephrin receptor activity	5/819	15/18369	0.000359598	0.0266293	0.0234234	EFNA3/EFNB3/EPHA10/EPHB1/EPHB2	5
MF	GO:0008094	ATP-dependent activity, acting on DNA	15/819	126/18369	0.000492555	0.0266293	0.0234234	BLM/DMC1/DSCC1/ERCC6L/HELLS/MCM2/MSH4/MSH5/PIF1/POLQ/RAD51/RAD54L/RECQL4/TOP2A/XRCC2	15
MF	GO:0005216	monoatomic ion channel activity	35/819	432/18369	0.000503676	0.0266293	0.0234234	ANO2/ASIC1/ASIC3/BEST4/CACNA1I/CACNB4/CACNG4/CHRNB2/CHRNB4/CLCN1/CLCNKA/FXYD3/GABRE/GJC1/GPM6A/GRIK4/GRIN2A/GRIN2B/HCN2/KCNE5/KCNF1/KCNH2/KCNH4/KCNN1/KCNN2/KCNQ3/LRRC55/MCOLN3/OCA2/SCN4A/SLC26A6/SLC4A11/TMC5/TMC7/TRPC6	35
MF	GO:0003688	DNA replication origin binding	5/819	16/18369	0.000503941	0.0266293	0.0234234	CDC45/CDC6/MCM10/MCM2/ORC1	5
MF	GO:0019841	retinol binding	5/819	16/18369	0.000503941	0.0266293	0.0234234	ADH4/CYP2W1/LRAT/RBP7/STRA6	5
MF	GO:0005540	hyaluronic acid binding	6/819	24/18369	0.000520342	0.0266293	0.0234234	ACAN/BCAN/CEMIP/HMMR/LYVE1/STAB2	6
MF	GO:0008395	steroid hydroxylase activity	6/819	24/18369	0.000520342	0.0266293	0.0234234	CYP17A1/CYP1A2/CYP2B6/CYP2C19/CYP2C8/CYP39A1	6
MF	GO:0004497	monooxygenase activity	13/819	103/18369	0.000656914	0.0317508	0.0279284	CYP17A1/CYP1A2/CYP26A1/CYP2B6/CYP2C19/CYP2C8/CYP2W1/CYP39A1/CYP4A11/CYP4A22/DBH/FMO1/MIOX	13
MF	GO:0000217	DNA secondary structure binding	7/819	35/18369	0.000768568	0.0342418	0.0301195	BLM/CLSPN/MAPT/NEIL3/RAD51AP1/RECQL4/XRCC2	7
MF	GO:0015267	channel activity	37/819	478/18369	0.000827499	0.0342418	0.0301195	ANO2/AQP8/ASIC1/ASIC3/BEST4/CACNA1I/CACNB4/CACNG4/CHRNB2/CHRNB4/CLCN1/CLCNKA/FXYD3/GABRE/GJC1/GPM6A/GRIK4/GRIN2A/GRIN2B/HCN2/KCNE5/KCNF1/KCNH2/KCNH4/KCNN1/KCNN2/KCNQ3/LRRC55/MCOLN3/OCA2/RHBG/SCN4A/SLC26A6/SLC4A11/TMC5/TMC7/TRPC6	37
MF	GO:0022803	passive transmembrane transporter activity	37/819	479/18369	0.000859595	0.0342418	0.0301195	ANO2/AQP8/ASIC1/ASIC3/BEST4/CACNA1I/CACNB4/CACNG4/CHRNB2/CHRNB4/CLCN1/CLCNKA/FXYD3/GABRE/GJC1/GPM6A/GRIK4/GRIN2A/GRIN2B/HCN2/KCNE5/KCNF1/KCNH2/KCNH4/KCNN1/KCNN2/KCNQ3/LRRC55/MCOLN3/OCA2/RHBG/SCN4A/SLC26A6/SLC4A11/TMC5/TMC7/TRPC6	37
MF	GO:0005003	ephrin receptor activity	5/819	18/18369	0.000917707	0.0342418	0.0301195	EFNA3/EFNB3/EPHA10/EPHB1/EPHB2	5
MF	GO:0008391	arachidonic acid monooxygenase activity	5/819	18/18369	0.000917707	0.0342418	0.0301195	CYP2B6/CYP2C19/CYP2C8/CYP4A11/CYP4A22	5
MF	GO:0001653	peptide receptor activity	16/819	148/18369	0.000944602	0.0342418	0.0301195	AVPR1A/BDKRB1/CXCR1/CXCR2/F2RL3/FPR2/GHRHR/GLP2R/GPR35/GRPR/GUCY2C/GUCY2D/NPY1R/PTH1R/PTH2R/VIPR1	16
MF	GO:0008046	axon guidance receptor activity	4/819	11/18369	0.00100665	0.0350314	0.0308141	EPHB1/EPHB2/PTK7/ROBO1	4
MF	GO:0017046	peptide hormone binding	8/819	48/18369	0.00116772	0.0390737	0.0343697	AVPR1A/CRHBP/GHR/GHRHR/GLP2R/PTH1R/PTH2R/VIPR1	8
MF	GO:0005201	extracellular matrix structural constituent	17/819	167/18369	0.00130275	0.0419775	0.0369239	ACAN/COL11A1/COL15A1/COL22A1/COL24A1/COL25A1/COL6A6/COL7A1/COL9A1/COMP/CTHRC1/DCN/ECM1/EDIL3/FBN3/LAMA3/MATN3	17
MF	GO:0022836	gated channel activity	26/819	308/18369	0.00142491	0.0427474	0.0376011	ASIC1/ASIC3/CACNA1I/CACNB4/CACNG4/CHRNB2/CHRNB4/CLCN1/CLCNKA/GABRE/GRIK4/GRIN2A/GRIN2B/HCN2/KCNE5/KCNF1/KCNH2/KCNH4/KCNN1/KCNN2/KCNQ3/LRRC55/MCOLN3/SCN4A/TMC5/TMC7	26
MF	GO:0022839	monoatomic ion gated channel activity	26/819	308/18369	0.00142491	0.0427474	0.0376011	ASIC1/ASIC3/CACNA1I/CACNB4/CACNG4/CHRNB2/CHRNB4/CLCN1/CLCNKA/GABRE/GRIK4/GRIN2A/GRIN2B/HCN2/KCNE5/KCNF1/KCNH2/KCNH4/KCNN1/KCNN2/KCNQ3/LRRC55/MCOLN3/SCN4A/TMC5/TMC7	26
MF	GO:0016712	oxidoreductase activity, acting on paired donors, with incorporation or reduction of molecular oxygen, reduced flavin or flavoprotein as one donor, and incorporation of one atom of oxygen	7/819	39/18369	0.00150595	0.0432744	0.0380647	CYP1A2/CYP2B6/CYP2C19/CYP2C8/CYP2W1/CYP39A1/CYP4A11	7
MF	GO:0005452	solute:inorganic anion antiporter activity	5/819	20/18369	0.00154196	0.0432744	0.0380647	SLC22A11/SLC26A3/SLC26A6/SLC4A11/SLC4A3	5
MF	GO:0005539	glycosaminoglycan binding	21/819	232/18369	0.0016998	0.0462133	0.0406498	ACAN/AOC1/APLP1/BCAN/CCL23/CEL/CEMIP/COL11A1/COL25A1/COMP/DCN/HMMR/LPA/LPL/LYVE1/MDK/PODXL2/RSPO3/SFRP1/STAB2/THBS4	21
