# Supplementary material for: Clinical potential and experimental validation of prognostic genes in hepatocellular carcinoma revealed by risk modeling utilizing single cell and transcriptome constructs
Source: Front Immunol. 2025 Apr 4;16:1541252. doi: 10.3389/fimmu.2025.1541252 (PMC12006083; doi:10.3389/fimmu.2025.1541252)
Supplement: Supplementary file 1 [file DataSheet1.zip › supplementary Table 4.xlsx]

## Sheet: Sheet1
category	subcategory	ID	Description	GeneRatio	BgRatio	pvalue	p.adjust	qvalue	geneID	Count
Cellular Processes	Cell growth and death	hsa04110	Cell cycle	34/401	158/8842	1.292e-14	3.77263e-12	3.60399e-12	AURKB/BUB1/BUB1B/CCNA2/CCNB1/CCNB2/CCNE1/CCNE2/CDC20/CDC25A/CDC25C/CDC45/CDC6/CDC7/CDCA5/CDK1/CDKN2A/CDKN2C/CDT1/E2F1/E2F2/MAD2L1/MCM2/NDC80/ORC1/ORC6/PKMYT1/PLK1/PTTG1/SFN/SMC1B/TICRR/TRIP13/TTK	34
Environmental Information Processing	Signaling molecules and interaction	hsa04080	Neuroactive ligand-receptor interaction	34/401	368/8842	5.68064e-05	0.00591792	0.00565339	ADM2/ADRA1A/ADRA1D/ADRA2B/ADRA2C/APLN/AVPR1A/BDKRB1/CALCA/CHRNB2/CHRNB4/CNR1/F2RL3/FPR2/GABBR2/GABRD/GABRE/GABRQ/GHR/GHRHR/GLP2R/GPR35/GRIK4/GRIN2A/GRIN2B/GRPR/HTR1D/NMB/NPY1R/NTS/PTGFR/PTH1R/PTH2R/VIPR1	34
Organismal Systems	Digestive system	hsa04978	Mineral absorption	11/401	61/8842	7.83498e-05	0.00591792	0.00565339	FXYD2/MT1E/MT1F/MT1G/MT1H/MT1M/MT1X/MT2A/SLC26A3/SLC26A6/SLC9A3	11
Cellular Processes	Cell motility	hsa04814	Motor proteins	22/401	197/8842	8.10675e-05	0.00591792	0.00565339	CENPE/DNAH12/DNAH8/DYNC1I1/KIF11/KIF14/KIF15/KIF18A/KIF18B/KIF19/KIF1A/KIF20A/KIF23/KIF2C/KIF4A/KIFC1/MYO18B/MYO1A/TNNC1/TNNT1/TNNT2/TUBB4A	22
Cellular Processes	Cell growth and death	hsa04114	Oocyte meiosis	17/401	139/8842	0.000174124	0.0101688	0.00971429	AURKA/BUB1/CCNB1/CCNB2/CCNE1/CCNE2/CDC20/CDC25C/CDK1/CPEB3/FBXO43/MAD2L1/MAPK12/PKMYT1/PLK1/PTTG1/SMC1B	17
Cellular Processes	Cell growth and death	hsa04115	p53 signaling pathway	11/401	75/8842	0.000518951	0.0252556	0.0241267	CCNB1/CCNB2/CCNE1/CCNE2/CDK1/CDKN2A/GTSE1/RRM2/SERPINE1/SFN/TP73	11
Metabolism	Energy metabolism	hsa00910	Nitrogen metabolism	5/401	17/8842	0.000736136	0.0307074	0.0293347	CA12/CA4/CA8/CA9/GLUL	5
