# Supplementary material for: Clinical potential and experimental validation of prognostic genes in hepatocellular carcinoma revealed by risk modeling utilizing single cell and transcriptome constructs
Source: Front Immunol. 2025 Apr 4;16:1541252. doi: 10.3389/fimmu.2025.1541252 (PMC12006083; doi:10.3389/fimmu.2025.1541252)
Supplement: Supplementary file 1 [file DataSheet1.zip › supplementary Table 5.xlsx]

## Sheet: Sheet1
TOP2A
ORC6
KIF23
CCNB2
CDT1
NCAPG
BUB1B
CDC7
KIF20A
CENPF
CDK1
ZWINT
AURKA
KIF11
CCNA2
PTTG1
NEK2
CDC6
PRC1
SKA1
CDC25C
CDCA5
KIF4A
ANLN
HJURP
CENPE
CCNB1
ECT2
ORC1
CENPA
KIF15
MAD2L1
MCM2
KIF18A
BUB1
FOXM1
RRM2
CDC45
NDC80
KIF14
CDC20
KIF2C
UBE2C
MKI67
CDCA8
MELK
AURKB
CDCA3
NUF2
PBK
CEP55
DLGAP5
PLK4
NUSAP1
TTK
MCM10
BIRC5
TPX2
KIFC1
ASPM
RACGAP1
NCAPH
HMMR
PLK1
