# Supplementary material for: Clinical potential and experimental validation of prognostic genes in hepatocellular carcinoma revealed by risk modeling utilizing single cell and transcriptome constructs
Source: Front Immunol. 2025 Apr 4;16:1541252. doi: 10.3389/fimmu.2025.1541252 (PMC12006083; doi:10.3389/fimmu.2025.1541252)
Supplement: Supplementary file 1 [file DataSheet1.zip › supplementary Table 6.xlsx]

## Sheet: phe_merge01
	fustat	futime	MCM10	CEP55	KIF18A	ORC6	KIF23	CDC45	CDT1	PLK4	riskScore	group	Age	Grade	T	Gender	Stage
TCGA-2Y-A9GT-01A	1	4.44932	0.407361	0.626668	0.226498	0.521325	0.461606	1.2286	1.25335	0.454372	-0.971296	low	<=65	G1-G2	T1-T2	male	Stage I-II
TCGA-2Y-A9GU-01A	0	5.31233	0.403537	0.67901	0.778211	0.93146	0.844654	0.83769	1.04895	0.589717	-0.782057	high	<=65	G1-G2	T1-T2	female	Stage I-II
TCGA-2Y-A9GV-01A	1	6.93699	0.204898	0.267309	0.115309	0.239128	0.309504	0.359184	0.591969	0.368411	-1.35906	low	<=65	G1-G2	T1-T2	female	Stage I-II
TCGA-2Y-A9GW-01A	1	3.48219	0.351144	0.925008	0.203535	0.496054	0.580757	1.15514	1.42021	0.334984	-0.745431	high	<=65	G1-G2	T1-T2	male	Stage I-II
TCGA-2Y-A9GX-01A	0	6.69041	0.723047	0.967151	0.428646	0.65717	0.704693	1.48898	1.50634	0.709568	-0.909507	low	>65	G1-G2	T1-T2	male	Stage I-II
TCGA-2Y-A9GY-01A	1	2.07397	1.59567	1.81994	1.22956	1.5685	1.68942	3.20233	3.252	0.805996	0.730876	high	<=65	G3-G4	T1-T2	female	Stage I-II
TCGA-2Y-A9GZ-01A	1	2.32329	0.469695	0.371078	0.363895	0.380198	0.47696	1.19679	1.00906	0.454341	-1.00581	low	>65	G1-G2	T1-T2	female	Stage I-II
TCGA-2Y-A9H0-01A	0	10.0685	1.54493	2.13969	1.19386	1.78666	1.98746	1.99131	2.61735	0.831384	0.612029	high	<=65	G1-G2	T3-T4	male	Stage III-IV
TCGA-2Y-A9H1-01A	1	3.36712	0.0642845	0.0851269	0.0304004	0.0410146	0.0167692	0.210613	0.562449	0.0778557	-1.21096	low	<=65	G1-G2	T1-T2	male	Stage I-II
TCGA-2Y-A9H2-01A	0	4.74247	0.770194	1.75115	1.02089	1.06289	1.84034	2.46799	3.15821	1.13484	-0.420391	high	<=65	G3-G4	T1-T2	female	Stage I-II
TCGA-2Y-A9H3-01A	0	4.15342	0.164648	0.381129	0.0984523	0.195808	0.188506	0.680195	1.5736	0.179383	-0.98213	low	<=65	G1-G2	T1-T2	male	Stage I-II
TCGA-2Y-A9H4-01A	0	3.97808	0.589674	0.411215	0.26387	0.724431	0.531252	1.29653	1.69136	0.45141	-0.795213	low	>65	G1-G2	T1-T2	male	Stage I-II
TCGA-2Y-A9H5-01A	1	1.52055	0.534647	0.93462	0.582744	0.47638	0.803021	1.07895	1.22488	0.619833	-0.910943	low	<=65	G3-G4	T1-T2	female	Stage I-II
TCGA-2Y-A9H6-01A	0	0.978082	0.251727	0.375809	0.111782	0.506875	0.384344	0.725013	0.860468	0.33524	-1.09134	low	>65	G1-G2	T1-T2	female	Stage I-II
TCGA-2Y-A9H7-01A	0	3.2	0.404518	0.748074	0.592341	0.282384	0.77827	1.18216	1.42775	0.556223	-0.93201	low	>65	G1-G2	T1-T2	female	Stage I-II
TCGA-2Y-A9H9-01A	0	1.90959	0.516618	0.478137	0.311914	0.624181	0.585112	1.75973	1.73172	0.467138	-0.756134	high	>65	G1-G2	T1-T2	male	Stage I-II
TCGA-2Y-A9HA-01A	1	0.0986301	1.09244	0.782723	0.547842	0.619292	0.957455	1.54114	1.69762	0.563284	-0.469588	high	>65	G1-G2	T1-T2	male	Stage I-II
TCGA-2Y-A9HB-01A	0	0.712329	0.232997	0.565332	0.207338	0.478678	0.406281	0.789786	1.37271	0.348967	-0.985357	low	>65	G1-G2	T1-T2	male	Stage I-II
TCGA-3K-AAZ8-01A	0	1.08493	0.153037	0.109909	0.0886765	0.169251	0.11651	0.658447	1.16828	0.215288	-1.16251	low	<=65	G1-G2	T3-T4	male	Stage III-IV
TCGA-4R-AA8I-01A	1	0.717808	0.415057	0.789994	0.768154	0.924979	1.08283	1.68116	1.75925	0.865384	-0.921262	low	>65	G1-G2	T1-T2	male	Stage I-II
TCGA-5C-A9VG-01A	0	0.89863	1.37024	0.976306	0.9654	1.5554	1.44305	1.96065	3.31596	1.21971	-0.493238	high	<=65	G1-G2	T1-T2	male	Stage I-II
TCGA-5C-A9VH-01A	0	0.882192	0.424324	0.891595	0.463656	0.610828	0.737591	1.203	1.83135	0.534169	-0.786399	low	>65	G1-G2	T1-T2	male	Stage I-II
TCGA-5C-AAPD-01A	0	0.0547945	1.05355	1.80399	0.552977	0.877629	0.980291	3.06988	3.35781	0.537788	0.233004	high	<=65	G1-G2	T1-T2	male	Stage I-II
TCGA-5R-AA1C-01A	0	1.42466	0.395742	0.570182	0.335731	0.527609	0.595943	1.40024	1.22917	0.436957	-0.857465	low	<=65	G1-G2	T1-T2	male	Stage I-II
TCGA-5R-AA1D-01A	0	1.23014	0.120817	0.522998	0.151772	0.459376	0.29557	0.42446	0.569789	0.40939	-1.30947	low	<=65	G3-G4	T3-T4	female	Stage III-IV
TCGA-5R-AAAM-01A	1	0.126027	0.158445	0.428287	0.183493	0.230409	0.278278	0.457767	0.560187	0.234591	-1.11438	low	<=65	G1-G2	T1-T2	female	Stage I-II
TCGA-BC-A10X-01A	1	2.10959	0.13195	0.276774	0.129289	0.185999	0.221614	0.477034	0.640259	0.291177	-1.27831	low	<=65	G1-G2	T3-T4	female	Stage III-IV
TCGA-BC-A10Z-01A	1	0.0931507	0.509724	0.684895	0.699939	0.567275	1.06802	1.80671	2.19082	0.803726	-0.903023	low	<=65	G1-G2	T1-T2	female	Stage I-II
TCGA-BC-A216-01A	0	3.70137	1.53787	2.35491	1.61807	1.22621	2.21064	2.74037	2.54789	2.31764	-1.3623	low	<=65	G1-G2	T3-T4	female	Stage III-IV
TCGA-BC-A217-01A	1	3.8274	1.73983	1.47351	1.39185	1.3386	1.5664	3.05978	3.35414	1.7135	-0.657586	high	>65	G3-G4	T1-T2	female	Stage I-II
TCGA-BC-A3KF-01A	0	0.0219178	0.500645	0.966175	0.42671	0.883699	1.06323	1.28657	2.12401	0.377075	-0.332082	high	>65	G1-G2	T1-T2	female	Stage I-II
TCGA-BC-A3KG-01A	0	1.86301	1.93141	1.75338	2.77642	2.32819	2.65309	3.26741	3.53633	2.54745	-0.542527	high	>65	G3-G4	T1-T2	female	Stage I-II
TCGA-BC-A5W4-01A	1	1.49863	0.227025	0.143639	0.377036	0.385736	0.329968	0.444629	1.46067	0.170589	-0.825253	low	>65	G3-G4	T3-T4	male	Stage III-IV
TCGA-BC-A69H-01A	0	1.21644	1.18156	1.0795	0.631632	0.769854	0.804684	3.3135	4.12101	0.474484	0.298984	high	<=65	G3-G4	T1-T2	male	Stage I-II
TCGA-BC-A69I-01A	0	1.06027	0.108928	0.112301	0.0973612	0.173291	0.115094	0.579011	0.813198	0.212953	-1.21507	low	>65	G1-G2	T1-T2	male	Stage I-II
TCGA-BC-A8YO-01A	0	1.53973	1.94889	1.80568	2.14158	1.03152	2.82834	2.01918	2.61552	2.06267	-0.739875	high	>65	G3-G4	T3-T4	female	Stage III-IV
TCGA-BD-A3EP-01A	0	1.12055	0.397845	0.724874	0.303091	0.521001	0.625885	0.834774	1.26362	0.432265	-0.912471	low	>65	G1-G2	T1-T2	female	Stage I-II
TCGA-BD-A3ER-01A	0	3.05479	0.197026	0.517709	0.167036	0.301832	0.387438	0.615506	0.806025	0.247563	-1.01542	low	<=65	G1-G2	T1-T2	male	Stage I-II
TCGA-BW-A5NO-01A	0	0.0547945	0.624202	0.866051	0.550286	0.466377	0.748334	1.80534	1.81588	0.477077	-0.54488	high	<=65	G1-G2	T3-T4	male	Stage III-IV
TCGA-CC-5258-01A	1	0.353425	1.4622	1.53643	1.31567	0.779239	1.51398	2.11509	2.67358	1.30495	-0.577542	high	<=65	G1-G2	T1-T2	male	Stage I-II
TCGA-CC-5259-01A	0	0.684932	0.365958	1.05548	0.265932	0.623756	0.271944	0.483773	1.32258	0.317244	-0.798624	low	<=65	G1-G2	T3-T4	female	Stage III-IV
TCGA-CC-5260-01A	1	0.238356	1.74582	2.04957	1.1516	0.811656	1.96793	2.38905	3.10102	1.51188	-0.554214	high	<=65	G1-G2	T3-T4	female	Stage III-IV
TCGA-CC-5261-01A	1	0.265753	0.777174	1.66732	0.952499	0.768409	1.62698	2.13111	3.01078	0.944409	-0.388949	high	<=65	G1-G2	T1-T2	male	Stage I-II
TCGA-CC-5262-01A	1	0.282192	0.845241	1.59062	0.71256	0.550484	1.10802	1.84662	1.85494	0.560866	-0.251525	high	>65	G1-G2	T3-T4	male	Stage III-IV
TCGA-CC-5263-01A	1	0.353425	2.28378	3.17792	1.97261	1.87178	3.32474	3.2074	3.45692	2.33302	-0.178836	high	<=65	G1-G2	T3-T4	male	Stage III-IV
TCGA-CC-5264-01A	1	0.279452	2.89115	3.46593	2.48209	2.71042	2.52121	2.05641	3.30306	1.62601	1.27456	high	>65	G1-G2	T3-T4	male	Stage III-IV
TCGA-CC-A123-01A	0	0.6	0.563256	1.27564	0.265486	0.454177	0.567955	1.59449	1.96391	0.34545	-0.480931	high	<=65	G1-G2	T3-T4	female	Stage III-IV
TCGA-CC-A1HT-01A	1	0.276712	2.3555	3.39451	2.25761	2.16176	3.08298	2.72789	2.91215	2.32079	-0.0477072	high	<=65	G3-G4	T3-T4	male	Stage III-IV
TCGA-CC-A3M9-01A	1	0.821918	2.00269	4.0131	2.97759	2.56921	4.18211	4.37673	3.03222	2.23172	1.02541	high	<=65	G3-G4	T3-T4	male	Stage III-IV
TCGA-CC-A3MA-01A	1	0.830137	2.03739	3.40251	1.33248	1.62045	2.04504	2.67639	2.97576	1.57423	0.121051	high	<=65	G1-G2	T3-T4	male	Stage III-IV
TCGA-CC-A3MB-01A	1	0.863014	2.37039	1.73949	1.55102	1.41838	2.32201	2.58201	3.53166	1.44028	0.240131	high	<=65	G1-G2	T3-T4	male	Stage III-IV
TCGA-CC-A3MC-01A	0	0.994521	0.932915	1.34447	0.547069	0.618438	1.12524	2.24316	2.66195	0.800591	-0.534605	high	<=65	G1-G2	T3-T4	male	Stage III-IV
TCGA-CC-A5UC-01A	1	0.950685	1.53205	1.55857	1.06629	1.70261	1.23338	2.35429	2.58328	1.29571	-0.386939	high	<=65	G3-G4	T3-T4	male	Stage III-IV
TCGA-CC-A5UD-01A	1	0.832877	2.41117	3.36383	1.9953	2.04452	2.32695	2.51501	3.40547	1.67598	0.60981	high	<=65	G1-G2	T3-T4	male	Stage III-IV
TCGA-CC-A5UE-01A	1	0.745205	1.57734	1.63962	1.45587	1.05017	2.08163	3.0638	2.88013	1.04745	0.300902	high	<=65	G1-G2	T3-T4	male	Stage III-IV
TCGA-CC-A7IE-01A	1	0.594521	1.06983	1.68224	1.21666	1.6362	1.37018	1.97791	2.58857	0.895769	0.0690412	high	<=65	G1-G2	T3-T4	male	Stage III-IV
TCGA-CC-A7IF-01A	1	1.77808	0.727415	1.18616	0.849033	1.70098	1.48623	1.78879	2.22396	0.835202	-0.252546	high	<=65	G1-G2	T3-T4	male	Stage III-IV
TCGA-CC-A7IG-01A	1	0.819178	1.22034	2.51729	0.931694	0.944681	1.48167	2.80207	4.30649	0.797439	0.402186	high	<=65	G1-G2	T1-T2	male	Stage I-II
TCGA-CC-A7IH-01A	0	1	0.495778	0.63743	0.283455	0.400921	0.60465	0.951005	1.66616	0.425537	-0.879482	low	<=65	G1-G2	T3-T4	male	Stage III-IV
TCGA-CC-A7II-01A	0	1.09315	2.36097	2.79922	2.05017	3.30974	2.53542	3.92145	4.46666	1.57036	1.41167	high	<=65	G3-G4	T3-T4	male	Stage III-IV
TCGA-CC-A7IJ-01A	0	1.04658	2.3938	4.73225	2.79255	2.50482	3.05092	4.20297	4.49549	2.18372	1.14767	high	<=65	G3-G4	T1-T2	male	Stage I-II
TCGA-CC-A7IK-01A	1	0.717808	1.02227	1.33455	0.846304	0.763397	1.35037	1.81034	2.2605	0.733209	-0.278825	high	<=65	G3-G4	T3-T4	male	Stage III-IV
TCGA-CC-A7IL-01A	1	0.761644	0.558698	0.446321	0.355538	0.448553	0.602546	1.25116	2.31402	0.394199	-0.696218	high	<=65	G1-G2	T3-T4	male	Stage III-IV
TCGA-CC-A8HS-01A	1	0.821918	1.68744	2.56876	1.72107	2.3665	2.23209	2.85621	2.07954	1.60123	0.174443	high	<=65	G1-G2	T3-T4	male	Stage III-IV
TCGA-CC-A8HT-01A	1	0.383562	1.67814	2.91598	1.91321	1.46798	2.5884	2.92324	3.13475	1.53966	0.31896	high	>65	G1-G2	T3-T4	male	Stage III-IV
TCGA-CC-A8HU-01A	1	0.942466	2.55543	2.24006	1.32162	1.81766	1.77267	2.45141	4.56168	0.949352	1.11055	high	<=65	G3-G4	T3-T4	female	Stage III-IV
TCGA-CC-A8HV-01A	1	0.764384	0.913539	2.344	0.92634	1.11058	1.46286	1.22987	2.66375	0.659362	0.108227	high	<=65	G1-G2	T1-T2	female	Stage I-II
TCGA-CC-A9FS-01A	0	0.578082	0.594581	0.621992	0.417624	0.480803	1.00325	1.31428	1.51676	0.460358	-0.682639	high	<=65	G1-G2	T1-T2	male	Stage I-II
TCGA-CC-A9FW-01A	0	0.679452	0.753215	0.933878	0.59489	0.631372	0.686764	1.57922	1.89055	0.495415	-0.478826	high	>65	G1-G2	T3-T4	male	Stage III-IV
TCGA-DD-A113-01A	0	6.64384	1.03457	1.08818	0.543469	0.875661	1.53113	1.51767	2.32928	0.682004	-0.347728	high	<=65	G3-G4	T1-T2	female	Stage I-II
TCGA-DD-A115-01A	1	6.96438	0.916053	0.765	0.535286	0.472085	0.923592	2.18857	2.5254	0.904537	-0.926264	low	<=65	G1-G2	T3-T4	male	Stage III-IV
TCGA-DD-A116-01A	1	4.44384	0.250697	0.428991	0.42553	0.234819	0.385432	1.32355	1.66801	0.258315	-0.747606	high	>65	G3-G4	T3-T4	male	Stage III-IV
TCGA-DD-A118-01A	0	9.41644	0.447343	0.543775	0.467963	0.494305	0.566082	0.762692	1.24834	0.388846	-0.826566	low	>65	G1-G2	T1-T2	female	Stage I-II
TCGA-DD-A119-01A	1	0.610959	0.133819	0.250962	0.129587	0.226118	0.232479	0.652257	1.39663	0.107673	-0.90207	low	<=65	G3-G4	T3-T4	male	Stage III-IV
TCGA-DD-A11A-01A	1	0.216438	0.906596	0.659376	0.441305	0.750268	0.713455	1.75043	1.72305	0.395443	-0.343155	high	>65	G3-G4	T1-T2	male	Stage I-II
TCGA-DD-A11B-01A	1	0.0383562	0.3221	0.477126	0.242582	0.256466	0.604717	0.734829	0.592171	0.215825	-0.863914	low	>65	G1-G2	T1-T2	male	Stage I-II
TCGA-DD-A11C-01A	0	1.8137	0.864374	0.831831	0.828242	0.780521	1.50217	2.0531	2.53019	0.547046	-0.0741382	high	>65	G3-G4	T1-T2	male	Stage I-II
TCGA-DD-A11D-01A	1	4.27397	0.16964	0.248823	0.124659	0.0532551	0.236171	0.552726	0.46347	0.212966	-1.19962	low	<=65	G1-G2	T1-T2	female	Stage I-II
TCGA-DD-A1EA-01A	0	6.61644	0.4297	0.833736	0.595813	0.344234	0.882056	1.07253	1.64781	0.629414	-0.966142	low	>65	G1-G2	T1-T2	male	Stage I-II
TCGA-DD-A1EB-01A	0	5.52603	0.250575	0.260229	0.18715	0.14689	0.262898	0.621767	0.814475	0.289921	-1.17412	low	>65	G1-G2	T1-T2	female	Stage I-II
TCGA-DD-A1EC-01A	0	1.64932	0.724568	1.26688	0.753359	0.657181	0.741897	1.97049	1.81252	0.892977	-0.863565	low	<=65	G3-G4	T1-T2	female	Stage I-II
TCGA-DD-A1ED-01A	0	6.30411	0.0444114	0.0792519	0.0517568	0.0921386	0.0721015	0.12415	0.140414	0.227975	-1.45459	low	>65	G1-G2	T1-T2	male	Stage I-II
TCGA-DD-A1EE-01A	1	0.956164	0.474116	0.808506	0.511108	0.61153	0.750404	1.31994	1.78586	0.511729	-0.713227	high	>65	G3-G4	T3-T4	male	Stage III-IV
TCGA-DD-A1EF-01A	1	1.07945	1.10639	0.954105	0.785653	0.660723	1.00769	1.08497	3.35322	0.804823	-0.574282	high	<=65	G3-G4	T1-T2	female	Stage I-II
TCGA-DD-A1EG-01A	1	3.7589	0.607065	1.10556	0.473383	0.720312	0.814682	1.85818	2.62629	0.553643	-0.474077	high	>65	G3-G4	T1-T2	male	Stage I-II
TCGA-DD-A1EH-01A	0	4.09589	0.527712	1.28206	0.862829	0.335992	1.32282	1.11787	1.37855	0.576256	-0.565876	high	<=65	G3-G4	T3-T4	male	Stage III-IV
TCGA-DD-A1EI-01A	0	0.50137	0.814739	1.22065	0.866316	0.616327	1.13048	1.88549	1.53581	0.635535	-0.376387	high	<=65	G1-G2	T1-T2	male	Stage I-II
TCGA-DD-A1EJ-01A	1	2.75342	1.62865	1.24797	0.8479	1.54119	1.00488	2.17639	2.95122	1.23769	-0.518879	high	>65	G1-G2	T1-T2	female	Stage III-IV
TCGA-DD-A1EK-01A	1	1.52877	0.308371	0.832083	0.278132	0.305471	0.588788	0.550893	1.49959	0.425154	-1.02333	low	<=65	G1-G2	T3-T4	female	Stage III-IV
TCGA-DD-A1EL-01A	1	1.13699	2.25766	1.87776	1.15806	1.4259	1.35658	2.71505	2.6341	1.02636	0.390007	high	<=65	G3-G4	T1-T2	male	Stage I-II
TCGA-DD-A39V-01A	1	1.76164	0.312377	0.331806	0.213978	0.339796	0.370261	0.919615	2.44482	0.321669	-0.892887	low	>65	G3-G4	T1-T2	male	Stage I-II
TCGA-DD-A39W-01A	1	2.26575	0.243633	0.145309	0.233724	0.19935	0.189259	0.621477	1.23981	0.160971	-0.950337	low	<=65	G1-G2	T3-T4	female	Stage III-IV
TCGA-DD-A39X-01A	1	4.6411	0.380084	0.498397	0.222579	0.507587	0.257467	0.754524	2.3082	0.291524	-0.795122	low	>65	G1-G2	T1-T2	female	Stage I-II
TCGA-DD-A39Y-01A	1	0.468493	0.852632	1.62932	1.07802	1.16334	1.10395	2.07142	3.18214	0.711518	0.0472823	high	>65	G3-G4	T1-T2	male	Stage I-II
TCGA-DD-A39Z-01A	1	1.64658	0.262593	0.862103	0.325996	0.220071	0.578848	1.37212	1.2996	0.192304	-0.591959	high	<=65	G1-G2	T1-T2	female	Stage I-II
TCGA-DD-A3A1-01A	1	0.638356	0.20976	0.470088	0.177095	0.272038	0.457178	1.24983	1.51807	0.234909	-0.828989	low	<=65	G1-G2	T3-T4	male	Stage III-IV
TCGA-DD-A3A2-01A	1	5.83836	0.0819663	0.0461299	0.0217334	0.0863238	0.0588917	0.377122	0.404787	0.130733	-1.25915	low	>65	G1-G2	T1-T2	female	Stage I-II
TCGA-DD-A3A3-01A	1	1.46575	0.358042	0.471751	0.237658	0.400355	0.248257	1.10506	2.32265	0.32428	-0.830781	low	<=65	G1-G2	T1-T2	male	Stage I-II
TCGA-DD-A3A4-01A	1	1.67671	0.122894	0.175973	0.136927	0.34175	0.143478	0.511969	0.388366	0.142337	-1.06545	low	<=65	G3-G4	T3-T4	male	Stage III-IV
TCGA-DD-A3A5-01A	1	8.56164	0.53449	0.736506	0.49531	0.529822	0.693433	2.08744	2.98395	0.590716	-0.638958	high	>65	G1-G2	T3-T4	female	Stage III-IV
TCGA-DD-A3A6-01A	1	8.92603	0.278116	0.734437	0.199108	0.694541	0.332524	0.587652	1.05128	0.405746	-1.02997	low	>65	G1-G2	T1-T2	female	Stage I-II
TCGA-DD-A3A7-01A	1	1.14795	0.464173	0.849726	0.270351	0.525848	0.454504	1.68377	3.01413	0.427336	-0.615326	high	>65	G3-G4	T3-T4	male	Stage III-IV
TCGA-DD-A3A8-01A	1	0.030137	0.123278	0.139003	0.13758	0.200432	0.181776	0.722136	0.929207	0.182191	-1.08553	low	>65	G1-G2	T1-T2	male	Stage I-II
TCGA-DD-A3A9-01A	1	2.55068	0.31381	0.614799	0.140635	0.3757	0.324356	0.79313	1.70478	0.243907	-0.839276	low	<=65	G1-G2	T3-T4	female	Stage III-IV
TCGA-DD-A4NA-01A	0	2.76164	0.469563	2.00228	0.629635	1.02368	1.20988	1.32934	1.38891	1.1327	-1.14061	low	>65	G3-G4	T1-T2	female	Stage III-IV
TCGA-DD-A4NB-01A	0	2.70959	0.140475	0.614006	0.162838	0.380765	0.36185	0.39986	0.562494	0.403418	-1.28468	low	<=65	G1-G2	T1-T2	male	Stage I-II
TCGA-DD-A4ND-01A	0	7.52329	0.723536	1.22989	0.970388	0.756919	1.30869	1.67697	1.29077	0.665144	-0.37787	high	<=65	G3-G4	T1-T2	female	Stage I-II
TCGA-DD-A4NE-01A	1	1.80822	1.11161	1.55074	1.88273	0.527775	2.58296	2.25512	2.39069	1.314	-0.319354	high	>65	G3-G4	T3-T4	female	Stage III-IV
TCGA-DD-A4NF-01A	0	2.58082	0.114602	0.119234	0.0900382	0.137878	0.0985678	0.268615	0.325891	0.228811	-1.34486	low	>65	G1-G2	T1-T2	male	Stage I-II
TCGA-DD-A4NG-01A	1	2.19726	0.48086	0.725495	0.294914	0.62519	0.673732	1.1051	1.19375	0.655317	-1.13422	low	>65	G1-G2	T3-T4	male	Stage III-IV
TCGA-DD-A4NH-01A	0	2.51233	0.750763	1.90784	0.983961	2.94812	1.71198	1.86636	2.29002	0.916136	0.300881	high	<=65	G3-G4	T3-T4	female	Stage III-IV
TCGA-DD-A4NI-01A	0	2.23562	0.101768	0.266766	0.130776	0.176575	0.196424	0.413596	0.474514	0.248241	-1.26126	low	>65	G1-G2	T1-T2	male	Stage I-II
TCGA-DD-A4NJ-01A	0	2.54247	1.38374	2.04138	1.17225	1.52796	1.95836	2.41806	2.72291	1.3393	-0.237822	high	<=65	G1-G2	T1-T2	female	Stage I-II
TCGA-DD-A4NK-01A	1	3.31507	0.187254	0.259551	0.149964	0.220458	0.257293	0.285377	0.945865	0.224845	-1.13705	low	>65	G1-G2	T3-T4	female	Stage III-IV
TCGA-DD-A4NL-01A	0	4.68767	0.102185	0.148979	0.112357	0.107578	0.152637	0.159907	0.333419	0.284902	-1.4299	low	<=65	G1-G2	T1-T2	male	Stage I-II
TCGA-DD-A4NN-01A	1	2.46301	1.0078	1.48449	1.3267	0.680824	1.73522	2.12916	2.77444	0.902781	-0.13583	high	<=65	G3-G4	T1-T2	female	Stage I-II
TCGA-DD-A4NO-01A	0	6.15068	0.166756	0.341114	0.172816	0.239935	0.284901	0.456063	0.596405	0.231378	-1.12135	low	<=65	G1-G2	T1-T2	male	Stage I-II
TCGA-DD-A4NP-01A	0	9.06301	0.0349444	0.0629452	0.0260621	0.0830339	0.0433445	0.162979	0.331956	0.183468	-1.39317	low	<=65	G3-G4	T1-T2	male	Stage I-II
TCGA-DD-A4NQ-01A	1	1.02192	1.54143	1.91038	1.14672	1.25328	1.27718	2.13672	2.34772	0.688198	0.430343	high	<=65	G3-G4	T1-T2	male	Stage I-II
TCGA-DD-A4NR-01A	1	0.0246575	1.14879	2.0459	0.985195	1.63029	1.53862	2.39196	3.05227	1.06838	-0.0442526	high	>65	G3-G4	T1-T2	female	Stage I-II
TCGA-DD-A4NS-01A	1	6.72877	0.248648	0.573886	0.251181	0.40606	0.494015	0.759741	0.978083	0.512943	-1.24355	low	<=65	G1-G2	T1-T2	female	Stage I-II
TCGA-DD-A4NV-01A	0	6.56986	0.307609	0.285682	0.268554	0.260505	0.329692	0.650116	0.994072	0.36647	-1.15274	low	<=65	G1-G2	T3-T4	male	Stage III-IV
TCGA-DD-A73A-01A	0	1.99452	0.42764	0.506856	0.270805	0.484844	0.503296	1.01726	1.26091	0.431008	-0.967757	low	>65	G1-G2	T1-T2	male	Stage I-II
TCGA-DD-A73B-01A	1	0.775342	1.19238	1.29146	0.919035	1.44642	0.945801	1.31672	2.21821	0.613704	0.0320413	high	>65	G1-G2	T1-T2	female	Stage I-II
TCGA-DD-A73C-01A	0	1.92055	0.168818	0.271407	0.156403	0.163383	0.352307	0.406579	0.446972	0.376449	-1.38583	low	<=65	G1-G2	T3-T4	female	Stage III-IV
TCGA-DD-A73D-01A	0	1.89863	0.419552	0.27988	0.118661	0.312036	0.279005	0.610966	0.930294	0.215009	-0.96216	low	>65	G1-G2	T1-T2	female	Stage I-II
TCGA-DD-A73E-01A	0	0.120548	0.24776	0.256267	0.4228	0.269666	0.389351	0.820473	1.12725	0.511559	-1.27184	low	>65	G1-G2	T1-T2	male	Stage I-II
TCGA-DD-A73F-01A	0	2.9726	0.870107	1.00136	0.496485	0.613484	1.0238	1.84925	1.85306	0.909945	-0.968653	low	>65	G1-G2	T1-T2	female	Stage I-II
TCGA-DD-A73G-01A	0	9.52877	0.258329	0.24817	0.123134	0.287615	0.223682	1.43189	2.61855	0.234813	-0.796731	low	>65	G3-G4	T1-T2	female	Stage I-II
TCGA-DD-AA3A-01A	1	1.12329	1.57121	3.26659	1.97108	2.11417	2.49978	2.73818	4.00811	1.56869	0.566585	high	>65	G3-G4	T1-T2	female	Stage I-II
TCGA-DD-AAC8-01A	1	0.0438356	0.203646	0.382214	0.246091	0.264819	0.184147	0.660897	1.33944	0.221611	-0.966945	low	>65	G3-G4	T1-T2	male	Stage I-II
TCGA-DD-AAC9-01A	0	0.950685	0.121611	0.304079	0.0652151	0.229642	0.13953	0.532704	0.581172	0.104223	-1.03136	low	<=65	G1-G2	T1-T2	male	Stage I-II
TCGA-DD-AACA-01A	0	6.30411	0.81101	1.0691	0.817424	1.07019	1.24639	2.12814	3.09885	0.948107	-0.542581	high	<=65	G3-G4	T1-T2	male	Stage I-II
TCGA-DD-AACB-01A	0	6.36712	0.737535	0.967337	0.490114	0.746151	0.904779	1.72436	2.61001	0.545621	-0.427442	high	>65	G3-G4	T1-T2	female	Stage I-II
TCGA-DD-AACC-01A	1	4.61644	0.578841	1.13664	0.687391	0.753164	0.672975	1.64655	1.56887	0.481901	-0.426893	high	<=65	G1-G2	T1-T2	male	Stage I-II
TCGA-DD-AACD-01A	1	1.04384	0.146247	0.407219	0.115167	0.461503	0.29197	1.00376	1.62224	0.176098	-0.811655	low	<=65	G3-G4	T1-T2	male	Stage I-II
TCGA-DD-AACE-01A	0	5.98356	0.382698	0.416788	0.221586	0.290728	0.430616	0.823702	2.06354	0.230085	-0.762745	high	<=65	G3-G4	T1-T2	male	Stage I-II
TCGA-DD-AACF-01A	1	1	0.904397	0.742197	0.489597	0.458258	0.904505	2.49015	3.41713	0.580474	-0.360063	high	>65	G3-G4	T1-T2	male	Stage I-II
TCGA-DD-AACG-01A	1	1.28493	0.764755	1.345	0.933679	0.655488	0.836577	2.13026	2.41326	0.717292	-0.394535	high	<=65	G3-G4	T1-T2	male	Stage I-II
TCGA-DD-AACH-01A	1	0.534247	1.63802	1.99811	1.65141	1.10978	1.86678	3.14435	3.62682	1.6225	-0.309839	high	>65	G3-G4	T1-T2	male	Stage I-II
TCGA-DD-AACI-01A	0	4.43288	0.129487	0.613482	0.116894	0.208429	0.346905	0.89395	0.82181	0.255053	-1.04907	low	>65	G3-G4	T1-T2	male	Stage I-II
TCGA-DD-AACJ-01A	0	5.7589	0.0764325	0.173549	0.049176	0.129489	0.0858848	0.382188	0.969556	0.116715	-1.13113	low	>65	G1-G2	T1-T2	male	Stage I-II
TCGA-DD-AACK-01A	0	0.0246575	0.62847	0.608391	0.442082	0.746162	0.594962	1.27062	1.65218	0.575112	-0.830113	low	>65	G1-G2	T1-T2	male	Stage I-II
TCGA-DD-AACL-01A	1	0.293151	1.3249	2.58658	1.12124	1.27884	1.34827	2.85454	3.3133	0.826298	0.491407	high	>65	G3-G4	T1-T2	female	Stage I-II
TCGA-DD-AACN-01A	0	3.56712	0.259758	0.819781	0.245373	0.197315	0.391518	0.60975	0.858644	0.248382	-0.925037	low	<=65	G3-G4	T1-T2	male	Stage I-II
TCGA-DD-AACO-01A	0	5.13973	0.246367	0.540673	0.178997	0.557186	0.745771	1.37469	1.66162	0.481868	-0.978825	low	<=65	G3-G4	T1-T2	male	Stage I-II
TCGA-DD-AACP-01A	0	1.13699	2.04937	2.31951	1.13271	1.67599	2.29103	3.58415	3.78248	1.58001	0.0937456	high	<=65	G3-G4	T1-T2	male	Stage I-II
TCGA-DD-AACQ-01A	1	1.18356	0.350983	0.181946	0.465372	0.293165	0.673244	1.3729	2.36192	0.603208	-1.09705	low	<=65	G3-G4	T1-T2	male	Stage I-II
TCGA-DD-AACS-01A	0	4.94247	1.14835	1.18856	0.817171	0.766021	1.33797	2.00884	3.30696	0.629313	0.00341481	high	<=65	G3-G4	T1-T2	male	Stage I-II
TCGA-DD-AACT-01A	0	4.27945	0.102245	0.463101	0.257034	0.508464	0.467368	0.893171	1.99669	0.388169	-0.995779	low	>65	G1-G2	T1-T2	female	Stage I-II
TCGA-DD-AACU-01A	0	4.29315	0.289957	0.483031	0.39086	0.352446	0.568286	0.884064	1.40991	0.312499	-0.831369	low	<=65	G3-G4	T1-T2	male	Stage I-II
TCGA-DD-AACV-01A	0	4.19452	2.56216	1.14526	1.57315	1.89091	2.25875	3.03326	3.91983	1.69678	0.0652268	high	<=65	G3-G4	T1-T2	male	Stage I-II
TCGA-DD-AACW-01A	0	3.90137	0.745224	1.0409	1.03921	0.739723	1.29565	1.81202	2.60768	0.590721	-0.135072	high	<=65	G3-G4	T1-T2	male	Stage I-II
TCGA-DD-AACX-01A	0	0.465753	0.769758	1.24126	0.645064	0.806664	1.10073	1.90789	2.71222	0.755428	-0.500459	high	>65	G3-G4	T1-T2	male	Stage I-II
TCGA-DD-AACY-01A	0	3.9726	0.0680143	0.149566	0.0625571	0.215963	0.187264	0.515516	0.575736	0.0937405	-1.06566	low	<=65	G3-G4	T1-T2	male	Stage I-II
TCGA-DD-AACZ-01A	1	0.468493	1.72512	2.29523	1.21174	1.15639	1.80645	1.95545	2.66989	0.890528	0.395088	high	<=65	G3-G4	T1-T2	female	Stage I-II
TCGA-DD-AAD0-01A	0	0.375342	0.968573	0.509242	0.732651	0.86444	1.21587	2.07416	1.90279	0.850572	-0.678183	high	>65	G1-G2	T1-T2	female	Stage I-II
TCGA-DD-AAD1-01A	0	1.54521	0.533617	0.5308	0.350114	0.425803	0.69477	1.05861	1.13575	0.531661	-1.01731	low	<=65	G3-G4	T1-T2	female	Stage I-II
TCGA-DD-AAD2-01A	0	1.80274	0.474247	0.936072	0.535168	0.612682	0.95989	1.39495	1.93361	0.587682	-0.717638	high	>65	G1-G2	T1-T2	male	Stage I-II
TCGA-DD-AAD3-01A	0	3.54795	0.319691	0.487616	0.293282	0.137896	0.449307	0.737129	0.98557	0.394446	-1.13751	low	<=65	G1-G2	T1-T2	male	Stage I-II
TCGA-DD-AAD5-01A	0	3.68493	1.53542	2.69705	1.08961	2.03917	1.57894	2.18552	2.77963	1.00603	0.452429	high	<=65	G3-G4	T1-T2	male	Stage I-II
TCGA-DD-AAD6-01A	0	1.8411	1.49604	1.40508	0.501287	1.74393	1.08765	2.24318	2.33855	1.05182	-0.382865	high	>65	G3-G4	T3-T4	male	Stage III-IV
TCGA-DD-AAD8-01A	0	3.33973	0.620863	0.996639	0.795076	1.5658	0.995306	2.57963	2.90134	1.26332	-0.950585	low	>65	G1-G2	T1-T2	female	Stage I-II
TCGA-DD-AADA-01A	0	3.37808	0.100916	0.426858	0.188627	0.191746	0.297811	0.272946	0.621962	0.217986	-1.14047	low	>65	G3-G4	T1-T2	female	Stage I-II
TCGA-DD-AADB-01A	0	3.40274	1.46906	2.09495	1.41186	1.27864	1.35092	2.13857	2.35707	1.05693	0.041115	high	<=65	G3-G4	T1-T2	male	Stage I-II
TCGA-DD-AADC-01A	1	1.16438	1.91532	2.16074	1.81995	2.13823	2.15494	3.12354	3.17846	1.40602	0.562854	high	<=65	G3-G4	T1-T2	male	Stage I-II
TCGA-DD-AADD-01A	0	3.3726	1.58456	1.3472	1.06161	1.53003	1.69899	2.05556	3.43074	1.37457	-0.449326	high	<=65	G3-G4	T1-T2	male	Stage I-II
TCGA-DD-AADF-01A	1	0.315068	1.21197	0.882194	0.508686	1.05761	0.441407	2.03248	3.87478	0.672776	-0.283385	high	<=65	G3-G4	T1-T2	female	Stage I-II
TCGA-DD-AADG-01A	0	3.13699	0.291546	0.351026	0.1581	0.349553	0.30509	1.36512	1.73243	0.440847	-1.10465	low	>65	G3-G4	T3-T4	male	Stage III-IV
TCGA-DD-AADI-01A	0	2.9726	0.223027	0.404855	0.244609	0.214289	0.375799	1.22782	1.26072	0.178821	-0.787097	low	<=65	G3-G4	T1-T2	female	Stage I-II
TCGA-DD-AADJ-01A	0	2.92055	0.315915	0.224775	0.153055	0.289579	0.178866	1.04309	0.91644	0.324879	-1.12253	low	>65	G3-G4	T1-T2	female	Stage I-II
TCGA-DD-AADK-01A	0	2.87397	0.466647	0.688602	0.299384	0.436188	0.409748	1.29359	1.42231	0.242149	-0.604319	high	>65	G3-G4	T1-T2	female	Stage I-II
TCGA-DD-AADL-01A	0	1.74247	1.28589	0.728162	0.658015	0.911825	1.25627	2.10187	2.22041	0.568614	-0.0754004	high	<=65	G3-G4	T1-T2	male	Stage I-II
TCGA-DD-AADM-01A	1	0.0328767	0.311417	0.50047	0.352706	0.270919	0.421149	1.40368	2.17619	0.300654	-0.72721	high	<=65	G3-G4	T1-T2	male	Stage I-II
TCGA-DD-AADN-01A	0	2.46027	0.95297	1.34349	0.399719	1.09265	0.506549	2.12577	5.18376	0.676717	-0.184639	high	<=65	G3-G4	T1-T2	male	Stage I-II
TCGA-DD-AADO-01A	0	1.2411	0.38064	0.746461	0.228795	0.398848	0.338955	1.47137	2.22159	0.271723	-0.627291	high	<=65	G3-G4	T1-T2	male	Stage I-II
TCGA-DD-AADP-01A	0	1.25479	0.421241	0.838114	0.458294	0.485681	0.859659	1.47963	1.42987	0.676321	-1.01659	low	<=65	G3-G4	T1-T2	male	Stage I-II
TCGA-DD-AADQ-01A	0	1.19452	0.115404	0.443359	0.229574	0.264516	0.200285	0.343017	1.06723	0.260715	-1.12324	low	<=65	G3-G4	T1-T2	male	Stage I-II
TCGA-DD-AADR-01A	0	5.55616	0.963498	0.725627	0.656774	0.780717	0.931448	1.82592	1.82719	0.381888	-0.114223	high	<=65	G3-G4	T1-T2	male	Stage I-II
TCGA-DD-AADS-01A	0	1.29863	0.0739075	0.242761	0.00803234	0.149089	0.0746827	0.220124	0.826537	0.188471	-1.27622	low	<=65	G1-G2	T1-T2	male	Stage I-II
TCGA-DD-AADU-01A	0	1.51781	0.00589402	0.158389	0.0608054	0.114907	0.121057	0.140108	0.437998	0.0494511	-1.13942	low	<=65	G3-G4	T1-T2	male	Stage I-II
TCGA-DD-AADV-01A	0	1.5726	1.43195	1.27113	1.22211	1.16686	1.32669	2.35943	3.17665	1.12935	-0.261665	high	<=65	G3-G4	T1-T2	male	Stage I-II
TCGA-DD-AADW-01A	0	1.60822	1.46572	2.00535	1.39179	1.2285	2.09105	2.34911	3.18135	1.96555	-1.07088	low	<=65	G3-G4	T1-T2	male	Stage I-II
TCGA-DD-AADY-01A	0	1.52055	0.561529	0.664599	0.650629	0.379772	0.826376	1.54346	1.53417	0.374901	-0.490353	high	<=65	G1-G2	T1-T2	female	Stage I-II
TCGA-DD-AAE0-01A	0	1.52055	0.938454	2.83971	1.12363	1.26667	1.97142	2.66446	2.96544	0.705611	0.644642	high	<=65	G3-G4	T3-T4	female	Stage III-IV
TCGA-DD-AAE1-01A	0	1.51233	0.388878	0.54931	0.344338	0.316804	0.507475	0.81861	1.40847	0.290812	-0.803864	low	<=65	G3-G4	T1-T2	male	Stage I-II
TCGA-DD-AAE2-01A	0	1.74795	0.673302	0.563835	0.450832	0.578134	0.695693	1.38312	1.77333	0.609112	-0.870666	low	<=65	G3-G4	T1-T2	male	Stage I-II
TCGA-DD-AAE3-01A	0	1.55068	0.149518	0.108401	0.0260585	0.0740305	0.0566192	0.332382	0.484976	0.296069	-1.46606	low	<=65	G1-G2	T1-T2	male	Stage I-II
TCGA-DD-AAE4-01A	0	1.66575	1.19911	0.650765	0.389561	0.613121	0.539864	2.29319	2.25413	0.713264	-0.673136	high	<=65	G1-G2	T1-T2	female	Stage I-II
TCGA-DD-AAE6-01A	0	0.386301	0.932469	1.26478	0.565589	0.970828	1.47004	2.36835	3.06277	0.464396	0.19294	high	<=65	G1-G2	T1-T2	female	Stage I-II
TCGA-DD-AAE7-01A	0	1.76438	0.10531	0.220471	0.12231	0.235052	0.207193	0.487349	0.351828	0.191267	-1.16839	low	>65	G1-G2	T1-T2	male	Stage I-II
TCGA-DD-AAE9-01A	0	1.97808	0.395373	1.00336	0.381706	0.547091	0.541423	1.08026	2.39221	0.30885	-0.510465	high	>65	G3-G4	T1-T2	male	Stage I-II
TCGA-DD-AAEA-01A	0	1.57534	0.824089	1.20002	0.434086	1.283	1.34213	2.02536	2.87985	0.981849	-0.68002	high	<=65	G3-G4	T1-T2	male	Stage I-II
TCGA-DD-AAEB-01A	0	1.30959	0.187414	0.222231	0.0906252	0.189623	0.0863683	0.315652	0.601307	0.216676	-1.23246	low	<=65	G1-G2	T1-T2	male	Stage I-II
TCGA-DD-AAED-01A	0	2.09041	0.218397	0.785406	0.283684	0.432466	0.784939	0.643044	0.96957	0.269922	-0.787875	low	<=65	G3-G4	T1-T2	male	Stage I-II
TCGA-DD-AAEE-01A	0	2.21918	0.662497	0.64911	0.521417	0.906694	0.772476	1.25426	2.19607	0.983038	-1.23754	low	<=65	G3-G4	T1-T2	male	Stage I-II
TCGA-DD-AAEG-01A	0	1.96986	0.297258	0.677631	0.422494	0.617372	0.709604	0.895205	1.88796	0.350284	-0.671846	high	<=65	G3-G4	T1-T2	female	Stage I-II
TCGA-DD-AAEH-01A	0	2.14795	0.295042	0.570897	0.244997	0.224035	0.503295	0.742273	1.03067	0.380932	-1.08814	low	>65	G1-G2	T1-T2	male	Stage I-II
TCGA-DD-AAEI-01A	0	4.19452	0.785443	1.12997	0.764045	0.675304	0.962247	1.56864	2.41943	0.44279	-0.154155	high	>65	G1-G2	T1-T2	male	Stage I-II
TCGA-DD-AAEK-01A	0	2.92329	0.682622	1.02187	0.366089	0.446075	0.901517	1.30522	1.57968	0.497411	-0.674806	high	<=65	G3-G4	T1-T2	male	Stage I-II
TCGA-DD-AAVP-01A	0	7.53973	0.155111	0.236495	0.159652	0.550715	0.310155	1.03508	0.86291	0.227277	-0.930495	low	<=65	G1-G2	T1-T2	male	Stage I-II
TCGA-DD-AAVQ-01A	0	7.47397	0.69544	1.28968	0.681981	0.951649	1.0521	2.07074	2.34409	0.86223	-0.633137	high	<=65	G1-G2	T1-T2	male	Stage I-II
TCGA-DD-AAVR-01A	0	6.88493	0.185506	0.452709	0.192203	0.45573	0.363865	0.657223	0.851088	0.311717	-1.06232	low	<=65	G1-G2	T1-T2	male	Stage I-II
TCGA-DD-AAVS-01A	0	4.99452	0.522371	0.993897	0.792917	0.39505	1.17838	1.53369	1.75606	0.606983	-0.616847	high	<=65	G1-G2	T1-T2	male	Stage I-II
TCGA-DD-AAVU-01A	0	6.03288	0.185913	0.783837	0.272571	0.218897	0.596493	1.47664	2.0455	0.306004	-0.740408	high	<=65	G1-G2	T1-T2	male	Stage I-II
TCGA-DD-AAVV-01A	0	6.72603	0.444033	0.970929	0.399931	0.583149	0.584537	1.63032	1.70877	0.386808	-0.562107	high	<=65	G3-G4	T1-T2	male	Stage I-II
TCGA-DD-AAVW-01A	0	6.34795	0.459437	0.762417	0.483691	0.501129	0.756028	0.924718	1.15908	0.631963	-1.06831	low	<=65	G1-G2	T1-T2	male	Stage I-II
TCGA-DD-AAVX-01A	0	4.70685	0.149206	0.277336	0.145466	0.176642	0.0869542	0.51522	0.42908	0.198268	-1.17334	low	<=65	G1-G2	T1-T2	male	Stage I-II
TCGA-DD-AAVY-01A	0	5.39726	0.147387	0.0786723	0.109087	0.162372	0.0962551	0.524087	0.823221	0.177457	-1.16484	low	<=65	G1-G2	T3-T4	male	Stage III-IV
TCGA-DD-AAVZ-01A	0	5.20548	0.611293	0.857231	0.501576	0.645509	0.809085	1.37796	1.40326	0.75858	-1.02108	low	<=65	G1-G2	T1-T2	male	Stage I-II
TCGA-DD-AAW0-01A	0	5.52055	0.352307	0.535578	0.307157	0.262342	0.45871	0.791908	1.07366	0.318593	-0.940224	low	<=65	G1-G2	T1-T2	male	Stage I-II
TCGA-DD-AAW1-01A	0	5.44932	0.133619	0.176946	0.0969258	0.187358	0.13627	0.424322	0.830183	0.228254	-1.22857	low	<=65	G1-G2	T3-T4	male	Stage III-IV
TCGA-DD-AAW2-01A	0	5.08219	0.204557	0.43476	0.293841	0.382996	0.328327	0.771765	2.17179	0.40921	-1.04938	low	>65	G1-G2	T1-T2	male	Stage I-II
TCGA-DD-AAW3-01A	0	4.47397	0.152521	0.191134	0.268717	0.264993	0.31115	0.56391	0.998808	0.346402	-1.21654	low	>65	G1-G2	T1-T2	male	Stage I-II
TCGA-ED-A459-01A	0	2.49315	0.913583	1.77137	0.857226	0.751303	1.27703	1.84387	2.48071	0.52542	0.0837178	high	<=65	G1-G2	T1-T2	male	Stage I-II
TCGA-ED-A4XI-01A	0	2.24384	0.122042	0.372252	0.187563	0.260238	0.348177	0.420435	0.712226	0.285658	-1.18013	low	<=65	G3-G4	T1-T2	male	Stage I-II
TCGA-ED-A5KG-01A	0	2.33973	1.11452	2.13752	1.17946	0.919546	1.70197	1.83443	2.12507	1.20591	-0.512002	high	<=65	G1-G2	T1-T2	female	Stage I-II
TCGA-ED-A627-01A	0	1.1589	0.210013	0.612238	0.173425	0.342013	0.481114	0.822275	1.11221	0.498153	-1.26451	low	>65	G1-G2	T1-T2	male	Stage I-II
TCGA-ED-A66X-01A	0	1.11233	1.12265	1.63463	0.639634	0.625102	1.39553	1.64088	2.0969	0.802623	-0.449025	high	<=65	G3-G4	T3-T4	male	Stage III-IV
TCGA-ED-A66Y-01A	1	0.810959	0.872411	1.55481	1.24275	1.33975	1.46987	1.43493	2.90551	1.07008	-0.402181	high	<=65	G3-G4	T3-T4	female	Stage III-IV
TCGA-ED-A7PX-01A	0	0.0164384	0.769053	1.35657	0.752556	1.71788	1.31995	1.40071	2.57277	1.30301	-0.991986	low	<=65	G3-G4	T1-T2	female	Stage I-II
TCGA-ED-A7PY-01A	0	1.06849	0.292376	0.806672	0.418478	0.344566	0.739868	0.870211	1.10994	0.477718	-0.990614	low	<=65	G3-G4	T1-T2	female	Stage I-II
TCGA-ED-A7PZ-01A	0	0.0164384	0.613659	0.730257	0.491007	0.819291	0.735516	2.43031	2.41368	0.252872	-0.0146055	high	<=65	G1-G2	T1-T2	male	Stage I-II
TCGA-ED-A7XO-01A	0	1.16986	2.15155	0.905051	0.974872	1.30456	1.09137	2.29458	3.7408	0.768818	0.391497	high	<=65	G1-G2	T3-T4	male	Stage III-IV
TCGA-ED-A7XP-01A	0	1.09589	0.426738	0.719306	0.551534	0.670449	0.648057	0.760702	1.99471	0.435845	-0.690182	high	<=65	G3-G4	T1-T2	female	Stage I-II
TCGA-ED-A82E-01A	0	1.11781	0.544668	0.558453	0.281972	0.630698	0.675017	1.15111	2.51948	0.393926	-0.63517	high	<=65	G1-G2	T3-T4	female	Stage III-IV
TCGA-ED-A8O5-01A	0	1.11233	0.321062	0.592012	0.726217	0.335961	1.06786	0.628439	1.89537	0.69459	-1.10168	low	<=65	G3-G4	T3-T4	female	Stage III-IV
TCGA-ED-A8O6-01A	1	0.153425	0.97398	1.39232	0.648309	1.23075	1.33667	1.5462	2.1956	0.718396	-0.254925	high	<=65	G3-G4	T3-T4	female	Stage III-IV
TCGA-ED-A97K-01A	0	0.0164384	0.392313	1.66404	1.15507	1.05715	1.42125	1.63688	1.55417	0.768121	-0.348954	high	<=65	G1-G2	T3-T4	male	Stage III-IV
TCGA-EP-A12J-01A	0	1.56164	0.2673	0.332483	0.423962	0.292607	0.578974	0.76736	1.18694	0.360338	-0.980549	low	<=65	G1-G2	T1-T2	male	Stage I-II
TCGA-EP-A26S-01A	0	1.66575	0.192843	0.24424	0.179403	0.131762	0.294155	0.910033	0.991456	0.413205	-1.32158	low	>65	G1-G2	T1-T2	male	Stage I-II
TCGA-EP-A2KA-01A	1	1.71781	0.852457	1.56576	0.687525	0.936092	1.17009	2.83459	3.01407	0.864978	-0.320387	high	<=65	G3-G4	T3-T4	female	Stage III-IV
TCGA-EP-A2KB-01A	1	1.63288	0.913728	1.51464	0.858056	0.636107	0.818098	1.09155	2.54102	0.609753	-0.337368	high	<=65	G1-G2	T1-T2	female	Stage I-II
TCGA-EP-A2KC-01A	1	0.0520548	0.46969	0.797322	0.382374	0.495641	0.633447	1.11611	1.85025	0.523108	-0.878484	low	<=65	G3-G4	T1-T2	male	Stage I-II
TCGA-EP-A3JL-01A	0	0.830137	0.455446	1.00022	0.414622	0.763537	0.645615	1.36381	2.50831	0.468081	-0.5631	high	>65	G1-G2	T1-T2	male	Stage I-II
TCGA-EP-A3RK-01A	0	0.994521	0.966753	1.48044	0.88347	1.15468	1.4611	2.63138	2.96186	0.700178	0.131357	high	>65	G1-G2	T3-T4	male	Stage III-IV
TCGA-ES-A2HS-01A	1	1.88493	0.128855	0.295925	0.0881074	0.300947	0.206218	1.29452	1.06535	0.12674	-0.855195	low	>65	G1-G2	T1-T2	male	Stage I-II
TCGA-ES-A2HT-01A	1	1.2	0.0737717	0.214594	0.0435535	0.0827397	0.0633247	0.499107	0.404941	0.0940864	-1.14614	low	<=65	G1-G2	T1-T2	male	Stage I-II
TCGA-FV-A2QQ-01A	0	1.99726	0.219582	0.475867	0.263336	0.334805	0.537763	0.862174	1.13809	0.328125	-0.979679	low	>65	G1-G2	T1-T2	male	Stage I-II
TCGA-FV-A2QR-01A	1	1.59178	0.305887	0.536109	0.385826	0.382592	0.709149	1.67084	1.22411	0.359337	-0.741792	high	>65	G1-G2	T1-T2	male	Stage I-II
TCGA-FV-A3I0-01A	0	2.32329	0.29783	0.889384	0.222669	0.388744	0.658713	0.876255	2.06253	0.313161	-0.7333	high	>65	G1-G2	T1-T2	female	Stage I-II
TCGA-FV-A3I1-01A	1	0.676712	0.839641	1.34584	0.59052	0.72137	1.05735	1.75246	2.34707	0.721584	-0.520719	high	>65	G1-G2	T1-T2	female	Stage I-II
TCGA-FV-A3R3-01A	1	1.00274	0.148683	0.212962	0.0913135	0.164462	0.196985	0.280172	0.605665	0.342784	-1.42311	low	<=65	G1-G2	T1-T2	female	Stage I-II
TCGA-FV-A495-01A	0	0.00273973	0.700275	0.680909	0.386676	0.403356	0.48261	2.36938	3.75129	0.627819	-0.6624	high	<=65	G1-G2	T1-T2	female	Stage I-II
TCGA-FV-A496-01A	0	0.0273973	0.24112	0.427766	0.282386	0.251628	0.201904	0.684422	0.888451	0.238026	-0.989237	low	>65	G1-G2	T1-T2	female	Stage I-II
TCGA-FV-A4ZP-01A	1	6.81096	0.821337	1.01234	0.0373184	1.0198	0.744337	3.07061	4.78077	0.265391	0.279118	high	>65	G1-G2	T3-T4	male	Stage III-IV
TCGA-FV-A4ZQ-01A	0	0.0328767	1.69762	2.33751	1.87191	1.23121	2.10189	1.92442	3.12262	1.41075	0.0466516	high	<=65	G1-G2	T1-T2	male	Stage I-II
TCGA-G3-A25S-01A	1	1.13973	0.820343	1.2571	0.84977	2.16995	0.681096	2.08859	2.92589	0.465741	0.422952	high	<=65	G1-G2	T1-T2	male	Stage I-II
TCGA-G3-A25T-01A	0	4.25479	0.692196	1.57785	0.69954	1.604	1.84078	1.99933	3.81205	1.06843	-0.373166	high	<=65	G1-G2	T3-T4	female	Stage III-IV
TCGA-G3-A25U-01A	0	4.48219	1.17769	0.659897	0.827085	0.623765	1.32612	2.4713	2.0021	1.08998	-0.85985	low	<=65	G3-G4	T1-T2	female	Stage I-II
TCGA-G3-A25V-01A	0	2.35616	0.227276	0.39219	0.14475	0.311931	0.333858	0.709042	0.718449	0.262412	-1.06304	low	>65	G1-G2	T1-T2	male	Stage I-II
TCGA-G3-A25X-01A	0	4.87397	1.06663	1.15084	1.09511	0.873482	1.98936	3.14797	3.18052	1.07106	-0.222296	high	>65	G3-G4	T1-T2	male	Stage I-II
TCGA-G3-A25Y-01A	1	1.23836	1.21915	1.59331	0.527277	0.829525	2.11461	2.96865	3.21313	0.885289	-0.0664948	high	<=65	G3-G4	T1-T2	female	Stage I-II
TCGA-G3-A25Z-01A	0	1.79452	0.321757	0.414018	0.156921	0.513253	0.368467	1.16862	1.35862	0.179653	-0.69606	high	<=65	G1-G2	T1-T2	male	Stage I-II
TCGA-G3-A3CG-01A	0	1.84384	0.245462	0.305236	0.258294	0.216726	0.207706	0.961863	0.790095	0.312451	-1.10847	low	>65	G1-G2	T1-T2	male	Stage I-II
TCGA-G3-A3CH-01A	0	2.13699	0.6485	0.892555	0.457876	0.273979	0.958387	1.73408	2.17932	0.553554	-0.67657	high	<=65	G1-G2	T3-T4	male	Stage III-IV
TCGA-G3-A3CI-01A	0	0.493151	0.145874	0.088631	0.11684	0.200508	0.24123	0.30221	0.489358	0.204887	-1.22134	low	>65	G1-G2	T1-T2	male	Stage I-II
TCGA-G3-A3CJ-01A	0	1.6274	0.0245039	0.0644679	0.132337	0.0850284	0.0821603	0.430787	0.803182	0.222505	-1.31374	low	<=65	G1-G2	T1-T2	male	Stage I-II
TCGA-G3-A3CK-01A	0	1.60274	0.281035	0.491141	0.25272	0.302555	0.329065	0.783464	0.810197	0.47774	-1.27537	low	<=65	G1-G2	T1-T2	male	Stage I-II
TCGA-G3-A5SI-01A	1	2.10411	1.16749	1.37545	1.08223	1.24107	1.59485	1.80912	3.24628	0.934274	-0.11336	high	<=65	G1-G2	T1-T2	male	Stage I-II
TCGA-G3-A5SJ-01A	0	1.91233	1.28432	1.21718	0.502954	1.05901	1.35954	2.35395	2.479	0.948279	-0.47414	high	<=65	G1-G2	T1-T2	male	Stage I-II
TCGA-G3-A5SK-01A	0	2.03836	0.0528088	0.160173	0.0548069	0.170999	0.108282	0.212596	0.165951	0.171235	-1.30182	low	<=65	G1-G2	T1-T2	male	Stage I-II
TCGA-G3-A5SL-01A	0	1.70137	0.256551	0.321488	0.210917	0.286651	0.442023	0.780089	0.790246	0.236989	-0.966249	low	>65	G1-G2	T1-T2	male	Stage I-II
TCGA-G3-A5SM-01A	0	1.42466	0.437991	0.90956	0.619497	0.624249	0.571718	1.27174	1.73105	0.452243	-0.618002	high	<=65	G3-G4	T1-T2	male	Stage I-II
TCGA-G3-A6UC-01A	0	1.83836	0.1118	0.196648	0.344998	0.235565	0.327318	0.296619	0.426157	0.499287	-1.52064	low	<=65	G1-G2	T3-T4	male	Stage III-IV
TCGA-G3-A7M5-01A	0	1.22466	0.149081	0.109236	0.0946906	0.215064	0.0952869	0.743768	0.790533	0.196253	-1.14502	low	>65	G1-G2	T1-T2	male	Stage I-II
TCGA-G3-A7M6-01A	0	1.73151	0.851293	1.74681	1.53735	1.3886	1.97428	2.22899	2.66848	1.1691	-0.160592	high	<=65	G3-G4	T1-T2	female	Stage I-II
TCGA-G3-A7M7-01A	0	0.989041	0.0716436	0.226241	0.101937	0.272856	0.138141	0.310537	0.475683	0.168526	-1.17467	low	<=65	G1-G2	T1-T2	male	Stage I-II
TCGA-G3-A7M8-01A	0	1.17808	0.271306	0.225974	0.0804686	0.169002	0.171164	0.670283	0.710512	0.179238	-1.07295	low	<=65	G1-G2	T1-T2	male	Stage I-II
TCGA-G3-A7M9-01A	1	0.153425	2.89848	3.68106	2.12614	2.61646	2.61634	3.63938	3.86704	1.91326	1.02523	high	>65	G1-G2	T3-T4	male	Stage III-IV
TCGA-G3-AAUZ-01A	0	1.31507	0.731234	0.600166	0.339251	1.29064	0.541164	2.07373	1.99804	0.610796	-0.577089	high	<=65	G1-G2	T1-T2	male	Stage I-II
TCGA-G3-AAV0-01A	0	1.30411	0.148151	0.151818	0.0684635	0.224626	0.182927	0.508404	1.19666	0.158876	-1.07067	low	<=65	G1-G2	T1-T2	male	Stage I-II
TCGA-G3-AAV1-01A	1	0.983562	0.547334	0.534357	0.389849	0.484524	0.537425	1.14313	1.15473	0.403956	-0.806906	low	<=65	G3-G4	T3-T4	male	Stage III-IV
TCGA-G3-AAV2-01A	0	1.01918	0.0355578	0.138872	0.13745	0.148331	0.138302	0.227474	0.662473	0.328756	-1.46052	low	<=65	G1-G2	T1-T2	male	Stage I-II
TCGA-G3-AAV3-01A	0	1.12877	0.727377	0.815302	0.518817	0.61333	0.841566	1.2535	2.28203	0.619536	-0.715376	high	<=65	G1-G2	T1-T2	female	Stage I-II
TCGA-G3-AAV4-01A	1	0.0739726	0.117467	0.398618	1.16917	0.330774	0.446525	0.588754	1.41372	0.239575	-0.537826	high	>65	G1-G2	T1-T2	female	Stage I-II
TCGA-G3-AAV5-01A	0	0.969863	0.597678	0.628102	0.336887	0.600932	0.545499	1.64539	3.24934	0.336839	-0.387629	high	>65	G1-G2	T1-T2	male	Stage I-II
TCGA-G3-AAV6-01A	1	0.178082	1.57728	1.90874	1.26422	1.87327	1.25208	3.00814	3.76166	1.16236	0.250435	high	<=65	G3-G4	T3-T4	female	Stage III-IV
TCGA-G3-AAV7-01A	0	0.989041	2.23703	4.42138	1.51895	1.89537	2.9955	3.60771	3.69343	1.51656	1.07094	high	<=65	G1-G2	T1-T2	male	Stage I-II
TCGA-GJ-A3OU-01A	0	2.40822	0.664062	2.13849	0.593906	1.03358	0.824631	1.27737	1.85112	0.790263	-0.598097	high	<=65	G1-G2	T1-T2	male	Stage I-II
TCGA-GJ-A6C0-01A	1	0.0849315	0.929328	0.43037	0.590581	1.22873	1.51999	2.08787	2.56386	0.770925	-0.412597	high	>65	G1-G2	T1-T2	female	Stage I-II
TCGA-GJ-A9DB-01A	1	0.183562	0.823827	0.958566	0.522167	0.895571	1.2496	2.00966	2.3788	0.914191	-0.779614	high	>65	G1-G2	T1-T2	male	Stage I-II
TCGA-HP-A5MZ-01A	1	0.249315	0.195968	0.802978	0.216714	0.406515	0.43621	0.941668	0.84968	0.27007	-0.871842	low	>65	G1-G2	T1-T2	male	Stage I-II
TCGA-K7-A5RF-01A	0	1.72877	0.100745	0.225071	0.0886559	0.173977	0.136156	0.272511	0.798292	0.223081	-1.2579	low	<=65	G1-G2	T1-T2	male	Stage I-II
TCGA-K7-A5RG-01A	0	1.42192	1.17823	1.6931	1.12599	1.53606	1.31682	2.01716	2.85108	1.15136	-0.31692	high	>65	G1-G2	T1-T2	male	Stage I-II
TCGA-K7-A6G5-01A	0	1.40274	0.244368	0.536286	0.173504	0.357505	0.340302	0.89889	0.72091	0.180272	-0.848851	low	>65	G1-G2	T1-T2	male	Stage I-II
TCGA-K7-AAU7-01A	0	0.983562	1.04146	1.80543	1.03271	1.2657	1.7401	1.11797	2.39109	1.1796	-0.602315	high	<=65	G1-G2	T1-T2	male	Stage I-II
TCGA-KR-A7K0-01A	1	0.178082	0.151669	0.433547	0.248024	0.394501	0.514274	0.780639	1.23642	0.349864	-1.04274	low	<=65	G1-G2	T1-T2	male	Stage I-II
TCGA-KR-A7K2-01A	0	2.27123	0.221962	0.579829	0.177981	0.495334	0.4369	0.609255	1.5915	0.323793	-0.958634	low	<=65	G1-G2	T1-T2	male	Stage I-II
TCGA-KR-A7K7-01A	0	2.60548	0.598004	1.39481	0.577009	0.935044	0.782351	2.5576	4.35304	0.484717	0.0533162	high	<=65	G1-G2	T1-T2	female	Stage I-II
TCGA-KR-A7K8-01A	0	2.48219	0.377223	1.49559	0.495574	0.974387	0.733824	1.79633	2.00335	0.491402	-0.385576	high	<=65	G1-G2	T1-T2	male	Stage I-II
TCGA-LG-A6GG-01A	0	1.06027	0.35847	0.430166	0.402799	0.285791	0.442671	1.06583	1.57064	0.584244	-1.21587	low	>65	G1-G2	T1-T2	female	Stage I-II
TCGA-LG-A9QC-01A	0	1.16438	0.337267	0.343851	0.331219	0.537669	0.536536	1.15652	1.49544	0.325708	-0.786585	low	<=65	G1-G2	T1-T2	male	Stage I-II
TCGA-LG-A9QD-01A	0	1.00274	0.0401268	0.0948145	0.0365108	0.15194	0.100797	0.246313	0.206272	0.106038	-1.23083	low	>65	G1-G2	T3-T4	male	Stage III-IV
TCGA-MI-A75C-01A	0	0.79726	0.398021	0.543486	0.230132	1.04274	0.490042	1.35816	1.74886	0.342535	-0.590754	high	<=65	G3-G4	T1-T2	male	Stage I-II
TCGA-MI-A75E-01A	0	1.38904	0.176942	0.588653	0.24922	0.349155	0.324886	0.82368	0.987274	0.278703	-0.968161	low	<=65	G1-G2	T3-T4	male	Stage III-IV
TCGA-MI-A75G-01A	0	1.91233	0.175127	0.255415	0.144773	0.258255	0.227857	0.710955	0.935534	0.229907	-1.08235	low	<=65	G1-G2	T1-T2	male	Stage I-II
TCGA-MR-A520-01A	0	0.627397	0.13084	0.189918	0.0637623	0.105214	0.0924179	0.257493	0.358017	0.201316	-1.30611	low	<=65	G1-G2	T1-T2	male	Stage I-II
TCGA-MR-A8JO-01A	0	0.90411	0.461514	0.821733	0.26784	0.639254	0.590427	0.725962	0.946911	0.409649	-0.867413	low	<=65	G3-G4	T1-T2	male	Stage I-II
TCGA-NI-A4U2-01A	1	4.90685	0.107065	0.236648	0.172158	0.183089	0.197312	0.396537	0.21652	0.236237	-1.25308	low	>65	G1-G2	T3-T4	male	Stage III-IV
TCGA-NI-A8LF-01A	0	2.18904	0.18674	0.347446	0.206791	0.327012	0.340189	0.717208	0.67875	0.302322	-1.11472	low	>65	G3-G4	T1-T2	male	Stage I-II
TCGA-O8-A75V-01A	0	1.47397	0.279812	0.611437	0.203457	0.256525	0.327973	0.822406	1.40657	0.304248	-0.97285	low	<=65	G1-G2	T1-T2	male	Stage I-II
TCGA-PD-A5DF-01A	1	1.75068	0.859392	1.35297	0.721656	1.03556	1.11005	2.10785	2.43909	1.4051	-1.28543	low	<=65	G1-G2	T3-T4	female	Stage III-IV
TCGA-QA-A7B7-01A	0	0.257534	1.65746	1.54612	2.13203	2.08872	2.16593	2.54381	3.16631	2.14836	-0.714554	high	<=65	G1-G2	T1-T2	male	Stage I-II
TCGA-RC-A6M4-01A	0	0.060274	0.59358	0.648373	0.303901	0.620565	0.50376	1.86251	2.82507	0.542569	-0.710538	high	>65	G1-G2	T3-T4	female	Stage III-IV
TCGA-RC-A6M5-01A	0	0.0410959	0.0649606	0.194072	0.0802137	0.232518	0.0861686	0.345169	0.271506	0.144155	-1.19476	low	<=65	G1-G2	T1-T2	female	Stage III-IV
TCGA-RC-A6M6-01A	0	0.0246575	1.60305	1.25764	0.956105	1.27942	1.94321	2.66155	3.14293	1.51493	-0.67249	high	>65	G3-G4	T1-T2	male	Stage I-II
TCGA-RC-A7S9-01A	0	1.75342	0.708141	1.4545	1.03925	1.07336	1.22846	1.90067	3.58988	0.924317	-0.363295	high	<=65	G3-G4	T1-T2	female	Stage I-II
TCGA-RC-A7SB-01A	0	1.61096	0.496542	0.546046	0.246432	0.407044	0.864514	1.77427	1.64859	0.433699	-0.742913	high	<=65	G1-G2	T1-T2	male	Stage I-II
TCGA-RC-A7SF-01A	0	1.5863	0.481892	0.838234	0.417044	0.496896	0.579498	1.24759	1.06811	0.587954	-1.00787	low	>65	G1-G2	T1-T2	male	Stage I-II
TCGA-RC-A7SH-01A	0	1.28219	0.877024	2.18054	0.727016	0.826842	1.13688	1.97252	3.00477	0.620091	0.0156716	high	<=65	G3-G4	T1-T2	male	Stage I-II
TCGA-RC-A7SK-01A	0	1.29315	0.57438	0.317748	0.423508	0.540246	0.638463	1.04162	1.72783	0.319979	-0.62571	high	<=65	G3-G4	T1-T2	male	Stage I-II
TCGA-RG-A7D4-01A	0	3.00822	1.35285	1.37783	0.919911	1.1539	1.20533	2.34853	3.50359	1.07827	-0.332195	high	>65	G1-G2	T1-T2	male	Stage I-II
TCGA-UB-A7MA-01A	0	2.32329	1.52216	2.39769	1.00392	1.26784	2.50082	2.66301	3.16587	1.55385	-0.389918	high	<=65	G1-G2	T1-T2	female	Stage I-II
TCGA-UB-A7MB-01A	0	1.64658	1.68109	1.488	0.956427	0.789945	2.37327	2.90103	3.58825	1.52549	-0.594678	high	<=65	G3-G4	T1-T2	male	Stage I-II
TCGA-UB-A7MC-01A	0	1.36986	1.39979	1.3953	0.612797	1.47191	1.58643	2.23637	3.14135	0.754766	0.160167	high	<=65	G3-G4	T3-T4	male	Stage III-IV
TCGA-UB-A7MD-01A	1	0.142466	0.595997	0.855943	0.520308	0.592353	0.635924	1.52047	1.66809	0.737452	-0.995984	low	>65	G3-G4	T1-T2	male	Stage I-II
TCGA-UB-A7ME-01A	0	1.33151	0.70938	0.86972	0.816692	0.642497	0.873215	1.65776	2.74415	0.699465	-0.575753	high	<=65	G1-G2	T1-T2	male	Stage I-II
TCGA-UB-A7MF-01A	1	0.586301	0.944321	1.29322	0.871629	1.01849	1.21929	2.13996	2.62664	0.819841	-0.297326	high	<=65	G1-G2	T3-T4	male	Stage III-IV
TCGA-UB-AA0U-01A	0	0.89589	1.12488	1.50553	0.820096	0.759946	1.34585	1.9874	2.88099	1.03213	-0.575012	high	<=65	G1-G2	T1-T2	male	Stage I-II
TCGA-WJ-A86L-01A	0	0.945205	0.888388	1.19502	0.609654	0.938633	1.13315	1.62933	1.72886	1.12767	-1.11179	low	>65	G1-G2	T1-T2	female	Stage I-II
TCGA-WQ-AB4B-01A	0	1.08219	0.235624	0.813968	0.369049	0.521136	0.361215	0.604659	1.20493	0.375013	-0.940681	low	<=65	G1-G2	T1-T2	male	Stage I-II
TCGA-WX-AA44-01A	0	1.68493	0.60347	1.88187	0.702455	1.04517	1.23422	1.84579	3.28662	0.774091	-0.28997	high	<=65	G3-G4	T1-T2	female	Stage I-II
TCGA-WX-AA46-01A	0	2.07123	0.0925208	0.157088	0.0457829	0.102123	0.0923241	0.301816	0.345628	0.168964	-1.28303	low	<=65	G1-G2	T1-T2	male	Stage I-II
TCGA-WX-AA47-01A	1	1.52329	0.168433	0.454434	0.156724	0.753969	0.250856	1.10692	0.978496	0.169555	-0.725548	high	<=65	G1-G2	T3-T4	female	Stage III-IV
TCGA-XR-A8TC-01A	0	3.66849	0.971979	1.22915	0.659092	0.857068	1.39073	1.59452	1.67502	0.851328	-0.624663	high	<=65	G1-G2	T1-T2	female	Stage I-II
TCGA-XR-A8TD-01A	0	2.82192	1.28846	1.93025	0.970533	1.10401	1.29462	1.64316	2.33612	1.33507	-0.811458	low	<=65	G3-G4	T3-T4	female	Stage III-IV
TCGA-XR-A8TE-01A	0	2.53425	0.167504	0.170499	0.132111	0.235691	0.189531	0.589411	1.03641	0.21698	-1.11386	low	<=65	G1-G2	T3-T4	male	Stage III-IV
TCGA-XR-A8TF-01A	1	1.89863	0.312147	0.780949	0.35335	0.450896	0.645872	1.40235	1.75253	0.425384	-0.787153	low	>65	G1-G2	T1-T2	male	Stage I-II
TCGA-XR-A8TG-01A	0	2.46027	1.25144	1.05665	1.04793	1.12591	1.66952	2.42519	2.71431	1.98932	-1.6861	low	<=65	G1-G2	T1-T2	male	Stage I-II
TCGA-YA-A8S7-01A	1	1.12877	1.49964	3.25751	1.30665	2.37492	2.21409	2.62289	3.45153	1.25566	0.652937	high	>65	G3-G4	T3-T4	male	Stage III-IV
TCGA-ZS-A9CD-01A	1	3.79726	0.165422	0.366695	0.0503106	0.356251	0.204332	0.51003	0.942766	0.165355	-1.01542	low	>65	G1-G2	T1-T2	male	Stage I-II
TCGA-ZS-A9CE-01A	0	3.4	0.224605	0.300814	0.277917	0.27077	0.447439	0.705121	1.44256	0.245456	-0.921024	low	>65	G1-G2	T1-T2	female	Stage I-II
TCGA-ZS-A9CF-01A	0	6.60822	0.742915	1.63081	1.43213	1.19849	1.63908	2.57504	2.51032	1.38874	-0.688676	high	<=65	G1-G2	T1-T2	male	Stage I-II
TCGA-ZS-A9CG-01A	0	0.934247	0.119455	0.11284	0.0312907	0.186203	0.0810393	0.524813	0.662598	0.107878	-1.1113	low	<=65	G1-G2	T1-T2	male	Stage I-II
