# Supplementary material for: Clinical potential and experimental validation of prognostic genes in hepatocellular carcinoma revealed by risk modeling utilizing single cell and transcriptome constructs
Source: Front Immunol. 2025 Apr 4;16:1541252. doi: 10.3389/fimmu.2025.1541252 (PMC12006083; doi:10.3389/fimmu.2025.1541252)
Supplement: Supplementary file 1 [file DataSheet1.zip › supplementary Table 7.xlsx]

## Sheet: Sheet1
ID	Description	setSize	enrichmentScore	NES	pvalue	p.adjust	qvalue	rank	leading_edge	core_enrichment
KEGG_COMPLEMENT_AND_COAGULATION_CASCADES	KEGG_COMPLEMENT_AND_COAGULATION_CASCADES	68	-0.768282	-2.94115	1e-10	3.03333e-09	2.15789e-09	1596	tags=69%	list=11%	signal=62%	SERPINA5/C4B/SERPINA1/SERPIND1/C5/PROS1/CFH/F5/KNG1/SERPINF2/F2/C3/F7/F8/A2M/C8G/PROC/CFB/PLAT/THBD/F13B/C1R/C4BPB/C1S/SERPINC1/BDKRB2/C8B/SERPING1/MASP1/PLG/F11/MASP2/VWF/CPB2/F12/FGG/FGB/KLKB1/CFI/FGA/C9/F9/MBL2/C4BPA/C8A/C6/C7
KEGG_FATTY_ACID_METABOLISM	KEGG_FATTY_ACID_METABOLISM	42	-0.816979	-2.90576	1e-10	3.03333e-09	2.15789e-09	2031	tags=83%	list=14%	signal=72%	HADHB/ALDH7A1/ADH5/ALDH9A1/ECI1/ECI2/ALDH3A2/ACADVL/ACADSB/CPT1A/ACADS/ACAA1/ACOX1/ECHS1/ACADM/ALDH1B1/GCDH/ACSL5/CPT2/ACAA2/HADH/ACAT1/EHHADH/ACSL6/ALDH2/ACSL1/ADH6/ADH7/ACADL/CYP4A11/ADH1A/CYP4A22/ADH1C/ADH1B/ADH4
KEGG_DRUG_METABOLISM_CYTOCHROME_P450	KEGG_DRUG_METABOLISM_CYTOCHROME_P450	65	-0.728149	-2.7602	1e-10	3.03333e-09	2.15789e-09	1773	tags=66%	list=12%	signal=58%	ADH5/GSTA2/CYP2D6/GSTK1/MGST1/MAOA/MAOB/UGT2B17/ALDH1A3/MGST2/UGT2B4/FMO4/CYP3A5/FMO5/UGT2B15/GSTZ1/UGT1A1/CYP2A6/FMO3/UGT1A4/ADH6/ADH7/FMO2/UGT2B7/ADH1A/CYP2A7/CYP2C9/UGT2B10/GSTM5/CYP3A43/AOX1/CYP2C8/ALDH3A1/ADH1C/CYP2A13/CYP2B6/GSTM1/UGT1A3/CYP2E1/ADH1B/CYP1A2/CYP3A4/ADH4
KEGG_RETINOL_METABOLISM	KEGG_RETINOL_METABOLISM	58	-0.730415	-2.73465	1e-10	3.03333e-09	2.15789e-09	1974	tags=67%	list=14%	signal=58%	DGAT2/ALDH1A1/LRAT/DHRS4/ADH5/DHRS4L2/BCO1/DHRS3/RETSAT/UGT2B17/UGT2B4/CYP3A5/UGT2B15/UGT1A1/RDH5/RDH16/CYP2A6/UGT1A4/ADH6/ADH7/CYP4A11/UGT2B7/ADH1A/CYP2A7/CYP2C9/UGT2B10/CYP3A43/CYP4A22/CYP2C8/ADH1C/CYP2A13/CYP2B6/UGT1A3/CYP1A1/ADH1B/CYP26A1/CYP1A2/CYP3A4/ADH4
KEGG_PEROXISOME	KEGG_PEROXISOME	78	-0.674911	-2.70023	1e-10	3.03333e-09	2.15789e-09	3200	tags=64%	list=22%	signal=50%	PAOX/ACOX3/ACSL4/PEX1/PEX19/HACL1/PEX13/PEX7/PEX14/PEX3/IDH2/PEX12/ECH1/IDH1/PHYH/DHRS4/SOD1/NUDT12/GSTK1/PEX11A/ECI2/DECR2/PXMP2/CRAT/PECR/SOD2/PIPOX/XDH/ACAA1/HMGCL/ACOX1/ACOX2/EPHX2/DAO/CAT/HSD17B4/ACSL5/SCP2/MLYCD/HAO2/NOS2/AGXT/AMACR/BAAT/PEX11G/SLC27A2/HAO1/EHHADH/ACSL6/ACSL1
KEGG_CELL_CYCLE	KEGG_CELL_CYCLE	121	0.663155	2.3171	1e-10	3.03333e-09	2.15789e-09	1763	tags=40%	list=12%	signal=36%	CDC20/PLK1/SMC1B/TTK/BUB1B/CDC25A/ORC6/CDC6/CDC45/CCNB2/BUB1/ORC1/PTTG1/CDK1/CCNB1/CCNE1/E2F2/PKMYT1/CDC25C/MCM2/CCNE2/E2F1/SFN/CDC7/MCM4/MCM6/MAD2L1/MCM7/CHEK1/RBL1/CDKN2A/MCM5/MCM3/ESPL1/CDC25B/CDKN2C/TGFB1/DBF4/PCNA/CDKN1C/SKP2/E2F5/CDK2/E2F3/CDK4/TFDP1/TGFB2/PRKDC/CCNA2
KEGG_METABOLISM_OF_XENOBIOTICS_BY_CYTOCHROME_P450	KEGG_METABOLISM_OF_XENOBIOTICS_BY_CYTOCHROME_P450	62	-0.676012	-2.54922	1.18843e-10	3.08991e-09	2.19814e-09	1213	tags=55%	list=8%	signal=50%	ADH5/GSTA2/GSTK1/MGST1/EPHX1/UGT2B17/ALDH1A3/MGST2/UGT2B4/CYP3A5/UGT2B15/GSTZ1/UGT1A1/UGT1A4/ADH6/ADH7/UGT2B7/ADH1A/CYP2C9/UGT2B10/GSTM5/CYP3A43/CYP2C8/ALDH3A1/ADH1C/CYP2B6/GSTM1/UGT1A3/CYP2E1/CYP1A1/ADH1B/CYP1A2/CYP3A4/ADH4
KEGG_VALINE_LEUCINE_AND_ISOLEUCINE_DEGRADATION	KEGG_VALINE_LEUCINE_AND_ISOLEUCINE_DEGRADATION	43	-0.711357	-2.52642	5.14519e-09	1.17053e-07	8.32708e-08	2169	tags=77%	list=15%	signal=65%	HSD17B10/PCCA/HADHB/ALDH7A1/ALDH9A1/ACAD8/BCKDHA/DBT/ALDH3A2/PCCB/ACADSB/MCCC2/ACADS/AUH/ACAA1/MCEE/HMGCS2/HMGCL/HIBCH/ECHS1/ACADM/ALDH1B1/BCKDHB/HIBADH/IVD/ACAA2/HADH/ABAT/ACAT1/ALDH6A1/EHHADH/ALDH2/AOX1
KEGG_STEROID_HORMONE_BIOSYNTHESIS	KEGG_STEROID_HORMONE_BIOSYNTHESIS	48	-0.681398	-2.43994	1.29893e-08	2.62673e-07	1.86864e-07	1127	tags=48%	list=8%	signal=44%	CYP7A1/STS/UGT2B17/HSD17B8/HSD17B2/UGT2B4/CYP7B1/CYP11A1/SRD5A1/CYP3A5/UGT2B15/UGT1A1/HSD17B6/AKR1D1/UGT1A4/UGT2B7/UGT2B10/CYP3A43/HSD11B1/UGT1A3/SRD5A2/CYP1A1/CYP3A4
KEGG_PRIMARY_BILE_ACID_BIOSYNTHESIS	KEGG_PRIMARY_BILE_ACID_BIOSYNTHESIS	16	-0.871276	-2.40503	4.47905e-08	8.15188e-07	5.7992e-07	974	tags=88%	list=7%	signal=82%	CYP7A1/CYP46A1/ACOX2/CYP7B1/CH25H/HSD17B4/SCP2/CYP27A1/AMACR/BAAT/AKR1D1/CYP8B1/CYP39A1/SLC27A5
KEGG_PPAR_SIGNALING_PATHWAY	KEGG_PPAR_SIGNALING_PATHWAY	62	-0.617655	-2.32916	6.25185e-08	1.0344e-06	7.35864e-07	1740	tags=53%	list=12%	signal=47%	PPARA/CD36/CYP7A1/AQP7/ANGPTL4/CPT1A/APOA1/GK/ACAA1/HMGCS2/ACOX1/ACOX2/ACADM/ACSL5/PLIN1/CPT2/SCP2/CYP27A1/PCK2/PCK1/SLC27A2/EHHADH/ACSL6/ACSL1/APOC3/RXRG/ACADL/CYP4A11/CYP4A22/APOA5/CYP8B1/SLC27A5/FABP4
KEGG_DNA_REPLICATION	KEGG_DNA_REPLICATION	35	0.751232	2.15585	2.33587e-07	3.54273e-06	2.52028e-06	2093	tags=63%	list=14%	signal=54%	MCM2/MCM4/MCM6/MCM7/RFC4/MCM5/RNASEH2A/MCM3/PRIM1/FEN1/POLD1/PCNA/LIG1/DNA2/POLA1/POLA2/POLE2/PRIM2/RFC3/RFC5/POLD3/RFC2
KEGG_ARGININE_AND_PROLINE_METABOLISM	KEGG_ARGININE_AND_PROLINE_METABOLISM	50	-0.626056	-2.25123	5.89265e-07	8.24971e-06	5.86879e-06	2046	tags=64%	list=14%	signal=55%	P4HA3/ASS1/ALDH7A1/ACY1/ALDH9A1/P4HA1/CKMT2/SAT2/GOT1/NAGS/LAP3/MAOA/ARG1/ALDH3A2/GATM/NOS3/GAMT/MAOB/SAT1/ARG2/GOT2/DAO/ALDH1B1/ALDH4A1/ASL/CPS1/NOS2/GLS2/OTC/ALDH2/GLUL/OAT
KEGG_PROPANOATE_METABOLISM	KEGG_PROPANOATE_METABOLISM	29	-0.731057	-2.34826	8.27578e-07	1.07585e-05	7.65354e-06	2070	tags=66%	list=14%	signal=56%	PCCA/ALDH7A1/ACACB/ALDH9A1/ALDH3A2/PCCB/MCEE/SUCLG2/HIBCH/ECHS1/ACADM/ALDH1B1/MLYCD/ABAT/ACAT1/ALDH6A1/ACSS3/EHHADH/ALDH2
KEGG_DRUG_METABOLISM_OTHER_ENZYMES	KEGG_DRUG_METABOLISM_OTHER_ENZYMES	49	-0.624402	-2.23647	1.1423e-06	1.38599e-05	9.85983e-06	1465	tags=49%	list=10%	signal=44%	TK2/TPMT/UPP2/UGT2B17/XDH/CES1/UGT2B4/DPYS/CYP3A5/UPB1/CES2/UGT2B15/UGT1A1/CYP2A6/UGT1A4/UGT2B7/CYP2A7/UGT2B10/CYP3A43/CES5A/CYP2A13/UGT1A3/NAT2/CYP3A4
KEGG_TYROSINE_METABOLISM	KEGG_TYROSINE_METABOLISM	34	-0.692314	-2.35509	1.42509e-06	1.62104e-05	1.1532e-05	1514	tags=62%	list=10%	signal=55%	ADH5/FAH/GOT1/MAOA/AOC3/MAOB/ALDH1A3/GOT2/HGD/DBH/GSTZ1/ADH6/ADH7/HPD/ADH1A/AOX1/TAT/ALDH3A1/ADH1C/ADH1B/ADH4
KEGG_HISTIDINE_METABOLISM	KEGG_HISTIDINE_METABOLISM	27	-0.72844	-2.29098	3.28189e-06	3.51355e-05	2.49952e-05	1944	tags=67%	list=13%	signal=58%	ALDH7A1/HAL/ALDH9A1/HNMT/MAOA/ALDH3A2/MAOB/ALDH1A3/AMDHD1/ACY3/ALDH1B1/ASPA/UROC1/FTCD/ALDH2/HDC/ALDH3A1/CNDP1
KEGG_BUTANOATE_METABOLISM	KEGG_BUTANOATE_METABOLISM	31	-0.690123	-2.26566	7.70711e-06	7.79274e-05	5.54371e-05	1944	tags=61%	list=13%	signal=53%	ALDH7A1/ALDH9A1/BDH2/ALDH3A2/ALDH5A1/ACADS/HMGCS2/HMGCL/ECHS1/ALDH1B1/ACSM3/BDH1/HADH/ABAT/ACAT1/EHHADH/ALDH2/ACSM5/ACSM2A
KEGG_TRYPTOPHAN_METABOLISM	KEGG_TRYPTOPHAN_METABOLISM	37	-0.645513	-2.20919	1.16138e-05	0.000111248	7.9141e-05	1944	tags=65%	list=13%	signal=56%	ALDH7A1/ALDH9A1/ACMSD/MAOA/ALDH3A2/MAOB/ECHS1/HAAO/ALDH1B1/CAT/GCDH/KMO/AADAT/TDO2/HADH/OGDHL/ACAT1/EHHADH/ALDH2/IDO2/INMT/AOX1/CYP1A1/CYP1A2
KEGG_GLYCINE_SERINE_AND_THREONINE_METABOLISM	KEGG_GLYCINE_SERINE_AND_THREONINE_METABOLISM	31	-0.681773	-2.23825	1.30029e-05	0.000118326	8.41766e-05	2625	tags=74%	list=18%	signal=61%	GLDC/GCAT/SDS/GLYCTK/SRR/MAOA/AOC3/GATM/ALAS2/GAMT/PIPOX/MAOB/CBS/SHMT1/SARDH/DAO/BHMT/GNMT/AGXT/AGXT2/DMGDH/ALAS1/CTH
KEGG_ADIPOCYTOKINE_SIGNALING_PATHWAY	KEGG_ADIPOCYTOKINE_SIGNALING_PATHWAY	61	-0.535287	-2.00072	1.82326e-05	0.000158016	0.000112412	3168	tags=49%	list=22%	signal=39%	ACSL4/TNFRSF1A/PRKAB2/IKBKG/AKT1/PRKAG3/NFKBIA/RXRA/ADIPOR2/STAT3/CPT1C/ACACB/PPARA/CD36/AGRP/SOCS3/CPT1A/PRKAG2/IRS1/IRS2/POMC/ACSL5/PPARGC1A/SLC2A4/PCK2/LEPR/PCK1/ACSL6/ACSL1/RXRG
KEGG_BETA_ALANINE_METABOLISM	KEGG_BETA_ALANINE_METABOLISM	21	-0.701179	-2.08292	0.000140046	0.00114126	0.000811884	1944	tags=71%	list=13%	signal=62%	ALDH7A1/ALDH9A1/ALDH3A2/AOC3/HIBCH/ECHS1/ACADM/ALDH1B1/DPYS/MLYCD/UPB1/ABAT/EHHADH/ALDH2/CNDP1
KEGG_CITRATE_CYCLE_TCA_CYCLE	KEGG_CITRATE_CYCLE_TCA_CYCLE	29	-0.642373	-2.06339	0.000156766	0.00114126	0.000811884	3089	tags=59%	list=21%	signal=46%	DLD/OGDH/SUCLA2/MDH2/FH/ACO1/IDH2/IDH1/SDHA/DLST/SDHB/SDHD/SUCLG2/PC/PCK2/OGDHL/PCK1
KEGG_LYSINE_DEGRADATION	KEGG_LYSINE_DEGRADATION	39	-0.589181	-2.03988	0.000154886	0.00114126	0.000811884	1944	tags=44%	list=13%	signal=38%	ALDH7A1/DLST/ALDH9A1/ALDH3A2/PIPOX/SETD7/ECHS1/ALDH1B1/GCDH/AADAT/HADH/OGDHL/ACAT1/BBOX1/EHHADH/ALDH2/AASS
KEGG_OXIDATIVE_PHOSPHORYLATION	KEGG_OXIDATIVE_PHOSPHORYLATION	106	-0.427222	-1.74441	0.000156503	0.00114126	0.000811884	4416	tags=56%	list=30%	signal=39%	COX5B/NDUFB2/COX6C/NDUFAB1/UQCRFS1/NDUFA2/NDUFA7/NDUFB6/ATP6V0D1/NDUFV3/ATP6V1D/COX7B/NDUFA4/COX17/ATP6V0E1/NDUFA1/SDHC/NDUFS4/COX4I1/NDUFS2/NDUFA10/ATP6V0A1/NDUFB8/ATP6V1G1/UQCRC1/NDUFA3/NDUFC2/UQCR11/NDUFV1/COX6A2/NDUFA5/NDUFS7/UQCRC2/NDUFC1/UQCRQ/NDUFS1/NDUFV2/MT-ND1/NDUFB1/MT-ND2/SDHA/COX7A1/MT-ATP8/PPA2/MT-CO2/MT-ND4L/MT-CO3/COX4I2/MT-ATP6/SDHB/MT-ND4/SDHD/MT-ND3/MT-ND5/MT-CYB/MT-CO1/LHPP/MT…
KEGG_OOCYTE_MEIOSIS	KEGG_OOCYTE_MEIOSIS	100	0.514419	1.76595	0.000168775	0.00118143	0.00084046	846	tags=20%	list=6%	signal=19%	CDC20/PLK1/SMC1B/ITPR3/CCNB2/BUB1/PTTG1/CDK1/CCNB1/CCNE1/PKMYT1/CDC25C/FBXO43/CCNE2/CPEB1/MAD2L1/AURKA/ESPL1/FBXO5/MAPK12
KEGG_RIBOSOME	KEGG_RIBOSOME	86	0.532144	1.79838	0.000193845	0.00130666	0.000929549	5797	tags=84%	list=40%	signal=51%	RPSA/RPL23A/RPS21/RPS3/RPL8/RPS16/RPL17/RPS19/RPS7/RPS12/RPS5/RPL35A/RPLP2/RPL18A/RPS2/RPL27/RPL32/RPS24/RPS27A/RPS8/RPL27A/RPL38/RPL3L/RPL37A/RPLP0/RPL14/RPL13A/RPS10/RPL36A/RPL28/RPL23/RPL5/RPL22L1/RPL7/RPL7A/RPL18/RPS11/RPS6/RPL37/RPL9/RPL4/RPL29/RPS15A/RPS18/RPLP1/RPL6/RPS4X/RPS23/RPL30/RPS27/RPL35/RPS15/RPL36/RPS29/RPS17/RPL19/UBA52/RPS3A/RPL21/RPL31/RPL24/RPS20/RPS9/RPS28/RPL13/RPL11/RPL12/…
KEGG_HOMOLOGOUS_RECOMBINATION	KEGG_HOMOLOGOUS_RECOMBINATION	25	0.706846	1.89518	0.00020526	0.00133419	0.000949137	2127	tags=48%	list=15%	signal=41%	RAD54L/RAD51/XRCC2/EME1/BLM/BRCA2/POLD1/RAD54B/XRCC3/RAD51D/POLD3/RAD51C
KEGG_PARKINSONS_DISEASE	KEGG_PARKINSONS_DISEASE	105	-0.419974	-1.71957	0.000221177	0.00138808	0.000987471	4416	tags=57%	list=30%	signal=40%	COX5B/UBA7/NDUFB2/COX6C/NDUFAB1/UQCRFS1/NDUFA2/NDUFA7/NDUFB6/NDUFV3/COX7B/NDUFA4/NDUFA1/SDHC/PARK7/NDUFS4/COX4I1/NDUFS2/SLC18A2/NDUFA10/NDUFB8/UQCRC1/UBE2G1/NDUFA3/NDUFC2/GPR37/UQCR11/NDUFV1/COX6A2/NDUFA5/NDUFS7/UBB/UQCRC2/NDUFC1/UQCRQ/NDUFS1/NDUFV2/LRRK2/MT-ND1/NDUFB1/MT-ND2/SDHA/COX7A1/MT-ATP8/MT-CO2/MT-ND4L/MT-CO3/COX4I2/MT-ATP6/SDHB/MT-ND4/SDHD/MT-ND3/SLC25A4/MT-ND5/PPID/MT-CYB/MT-CO1/MT-ND6/…
KEGG_RENIN_ANGIOTENSIN_SYSTEM	KEGG_RENIN_ANGIOTENSIN_SYSTEM	14	-0.763687	-2.03977	0.000431843	0.00261985	0.00186375	493	tags=57%	list=3%	signal=55%	THOP1/CPA3/ANPEP/CTSG/ENPEP/MME/ACE2/REN
KEGG_LINOLEIC_ACID_METABOLISM	KEGG_LINOLEIC_ACID_METABOLISM	23	-0.672424	-2.03075	0.000460233	0.00270201	0.00192219	1070	tags=43%	list=7%	signal=40%	CYP2J2/PLA2G5/CYP3A5/CYP2C9/CYP3A43/CYP2C8/CYP2E1/PLA2G2A/CYP1A2/CYP3A4
KEGG_PRION_DISEASES	KEGG_PRION_DISEASES	33	-0.567562	-1.90785	0.00094044	0.00534875	0.00380507	1613	tags=36%	list=11%	signal=32%	SOD1/C5/FYN/C8G/IL6/EGR1/C8B/NCAM2/C9/C8A/C6/C7
KEGG_STARCH_AND_SUCROSE_METABOLISM	KEGG_STARCH_AND_SUCROSE_METABOLISM	43	-0.511066	-1.81508	0.00124329	0.00685696	0.004878	1750	tags=42%	list=12%	signal=37%	PYGM/PGM1/AMY2B/GBE1/ENPP1/UGT2B17/AGL/UGT2B4/UGP2/GCK/GBA3/UGT2B15/UGT1A1/UGT1A4/UGT2B7/UGT2B10/GYS2/UGT1A3
KEGG_GLYCOLYSIS_GLUCONEOGENESIS	KEGG_GLYCOLYSIS_GLUCONEOGENESIS	53	-0.476792	-1.74396	0.0013578	0.00726821	0.00517056	1944	tags=40%	list=13%	signal=34%	ALDH7A1/ADH5/ALDH9A1/ENO3/PGM1/ALDH3A2/ALDH1A3/ALDH1B1/GCK/ALDOB/PCK2/FBP1/PCK1/ALDH2/ADH6/ADH7/ADH1A/ALDH3A1/ADH1C/ADH1B/ADH4
KEGG_PENTOSE_AND_GLUCURONATE_INTERCONVERSIONS	KEGG_PENTOSE_AND_GLUCURONATE_INTERCONVERSIONS	25	-0.608706	-1.87101	0.00155174	0.00806906	0.00574028	1127	tags=44%	list=8%	signal=41%	UGT2B17/UGT2B4/UGP2/CRYL1/UGT2B15/UGT1A1/UGT1A4/DCXR/UGT2B7/UGT2B10/UGT1A3
KEGG_PORPHYRIN_AND_CHLOROPHYLL_METABOLISM	KEGG_PORPHYRIN_AND_CHLOROPHYLL_METABOLISM	37	-0.538339	-1.8424	0.00164838	0.00833345	0.00592837	1280	tags=43%	list=9%	signal=40%	UGT2A1/FECH/HMOX2/BLVRB/CP/ALAS2/UGT2B17/UGT2B4/ALAD/UGT2B15/UGT1A1/ALAS1/UGT1A4/UGT2B7/UGT2B10/UGT1A3
KEGG_VASCULAR_SMOOTH_MUSCLE_CONTRACTION	KEGG_VASCULAR_SMOOTH_MUSCLE_CONTRACTION	98	-0.371226	-1.50579	0.00324599	0.0159667	0.0113586	2123	tags=30%	list=15%	signal=25%	PRKCE/PRKCH/CALD1/PRKG1/PLA2G12A/ACTA2/ARHGEF12/RAMP2/MYH11/CACNA1C/PTGIR/ITPR2/NPR1/PPP1R14A/GUCY1A2/PLA2G5/CALCRL/KCNMA1/ADCY4/MYLK/ADCY1/RAMP1/RAMP3/ADRA1B/AVPR1A/CYP4A11/CYP4A22/ADRA1A/PLA2G2A
KEGG_MISMATCH_REPAIR	KEGG_MISMATCH_REPAIR	22	0.657856	1.72124	0.0041181	0.0197235	0.0140312	2093	tags=45%	list=14%	signal=39%	EXO1/RFC4/POLD1/PCNA/LIG1/MSH2/RFC3/RFC5/POLD3/RFC2
KEGG_SPLICEOSOME	KEGG_SPLICEOSOME	125	0.434488	1.52327	0.00457603	0.0213548	0.0151917	6786	tags=74%	list=47%	signal=40%	ALYREF/HSPA6/SNRPB/SNRPD1/SNRPA1/SNRPA/SF3B4/LSM2/SF3A2/HSPA1B/SNRPD2/SNRPF/EFTUD2/PRPF3/PPIH/PRPF38A/SNRNP40/U2SURP/RBM17/HNRNPA3/NCBP2/LSM4/HNRNPA1/SNRPG/TCERG1/SNRPC/U2AF2/SRSF9/SNRPE/LSM8/PPIL1/RBMX/ISY1/TXNL4A/EIF4A3/THOC3/PRPF40B/THOC1/PHF5A/SF3A3/HSPA2/SNRPD3/USP39/SNRNP200/HNRNPU/HNRNPM/LSM7/HNRNPA1L2/SF3B3/PRPF6/SNRPB2/ACIN1/BUD31/SRSF2/DDX39B/PRPF38B/PQBP1/DDX23/PRPF31/DHX15/MAGOH/HSPA1…
KEGG_P53_SIGNALING_PATHWAY	KEGG_P53_SIGNALING_PATHWAY	63	0.49911	1.60544	0.00483595	0.0220036	0.0156532	639	tags=19%	list=4%	signal=18%	GTSE1/CCNB2/CDK1/CCNB1/CCNE1/RRM2/PMAIP1/CCNE2/SFN/CHEK1/TP73/CDKN2A
KEGG_NEUROACTIVE_LIGAND_RECEPTOR_INTERACTION	KEGG_NEUROACTIVE_LIGAND_RECEPTOR_INTERACTION	151	-0.328954	-1.42096	0.00513548	0.0227965	0.0162173	1594	tags=27%	list=11%	signal=24%	P2RY14/PTH1R/F2RL2/PTGIR/TBXA2R/S1PR3/TACR1/APLNR/ADRA2B/PTGER3/F2/CALCRL/S1PR1/EDNRB/NMUR1/PTGDR/SSTR1/BDKRB2/GALR3/GRIN2B/CTSG/GCGR/P2RX3/AVPR2/PLG/LEPR/GABBR2/CHRNA4/GHR/GRPR/HTR2A/F2RL3/ADRA1B/AVPR1A/ADRB2/ADRB1/VIPR1/NPY1R/ADRA1A/HTR2B/DRD1
KEGG_ASCORBATE_AND_ALDARATE_METABOLISM	KEGG_ASCORBATE_AND_ALDARATE_METABOLISM	23	-0.599329	-1.81	0.00533401	0.023114	0.0164432	1944	tags=57%	list=13%	signal=49%	ALDH7A1/ALDH9A1/ALDH3A2/UGT2B17/UGT2B4/ALDH1B1/UGT2B15/UGT1A1/ALDH2/UGT1A4/UGT2B7/UGT2B10/UGT1A3
KEGG_FC_GAMMA_R_MEDIATED_PHAGOCYTOSIS	KEGG_FC_GAMMA_R_MEDIATED_PHAGOCYTOSIS	89	0.453798	1.53444	0.0061251	0.0259249	0.0184428	3671	tags=38%	list=25%	signal=29%	SPHK1/DNM1/SCIN/FCGR1A/VAV3/NCF1/LIMK1/PRKCD/RAC2/SYK/MARCKSL1/WASF1/MARCKS/ASAP1/FCGR3A/FCGR2A/HCK/PIK3R2/VAV1/ARPC1B/VASP/LAT/PRKCB/PIK3CD/PLCG1/PAK1/MAPK3/DOCK2/FCGR2C/WASF2/PLA2G4A/ARPC3/ARPC4/DNM1L
KEGG_PYRUVATE_METABOLISM	KEGG_PYRUVATE_METABOLISM	37	-0.488122	-1.67054	0.00691244	0.0285924	0.0203404	2196	tags=43%	list=15%	signal=37%	PKLR/ALDH7A1/ACACB/ALDH9A1/ALDH3A2/HAGH/ALDH1B1/ACYP2/ACOT12/GRHPR/PC/PCK2/ACAT1/PCK1/LDHD/ALDH2
KEGG_PROGESTERONE_MEDIATED_OOCYTE_MATURATION	KEGG_PROGESTERONE_MEDIATED_OOCYTE_MATURATION	78	0.470728	1.56343	0.00749133	0.0302983	0.021554	1763	tags=22%	list=12%	signal=19%	PLK1/CDC25A/CCNB2/BUB1/CDK1/CCNB1/PKMYT1/CDC25C/MAPK13/CPEB1/MAD2L1/MAPK12/CDC25B/IGF1R/CDK2/PRKX/CCNA2
KEGG_LEISHMANIA_INFECTION	KEGG_LEISHMANIA_INFECTION	67	0.475357	1.53808	0.00931657	0.0368612	0.0262228	3235	tags=46%	list=22%	signal=36%	MAPK13/IL12A/IFNG/FCGR1A/MAPK12/NCF1/HLA-DOB/TGFB1/ITGAM/HLA-DQA1/HLA-DOA/MARCKSL1/NCF2/ITGB2/TGFB2/FCGR3A/TNF/FCGR2A/HLA-DQA2/HLA-DMB/HLA-DQB1/PRKCB/IFNGR2/HLA-DRA/STAT1/HLA-DPB1/NCF4/IL1B/FCGR3B/MAPK3/FCGR2C
