# Supplementary material for: Clinical potential and experimental validation of prognostic genes in hepatocellular carcinoma revealed by risk modeling utilizing single cell and transcriptome constructs
Source: Front Immunol. 2025 Apr 4;16:1541252. doi: 10.3389/fimmu.2025.1541252 (PMC12006083; doi:10.3389/fimmu.2025.1541252)
Supplement: Supplementary file 1 [file DataSheet1.zip › supplementary Table 8.xlsx]

## Sheet: Sheet1
	logFC	AveExpr	t	P.Value	adj.P.Val	B
GOBP_DNA_UNWINDING_INVOLVED_IN_DNA_REPLICATION	0.528912	-0.0113554	18.0632	1.52041e-52	1.57956e-48	108.794
GOBP_DOUBLE_STRAND_BREAK_REPAIR_VIA_BREAK_INDUCED_REPLICATION	0.585884	0.0652927	17.2812	2.65562e-49	9.1964e-46	101.395
GOCC_DNA_REPLICATION_PREINITIATION_COMPLEX	0.614684	0.0457605	17.1227	1.20184e-48	2.49718e-45	99.8991
GOBP_REGULATION_OF_DNA_PRIMASE_ACTIVITY	0.61735	0.0581394	16.7397	4.5914e-47	3.975e-44	96.2886
GOBP_MITOTIC_DNA_REPLICATION	0.538232	0.0453641	16.1163	1.68455e-44	8.75041e-42	90.436
GOCC_CONDENSIN_COMPLEX	0.566119	0.0199403	16.085	2.26407e-44	1.06916e-41	90.143
GOBP_REGULATION_OF_DNA_DIRECTED_DNA_POLYMERASE_ACTIVITY	0.515203	-0.021418	16.0597	2.87443e-44	1.29837e-41	89.9064
GOCC_OUTER_KINETOCHORE	0.5223	-0.0293858	15.8394	2.2947e-43	8.51415e-41	87.8476
GOBP_FEMALE_MEIOSIS_CHROMOSOME_SEGREGATION	0.582222	0.0560534	15.697	8.77245e-43	2.60391e-40	86.5186
GOBP_CELL_CYCLE_DNA_REPLICATION_INITIATION	0.590594	0.041482	15.644	1.44368e-42	4.16621e-40	86.0249
GOBP_MEIOTIC_CHROMOSOME_CONDENSATION	0.546049	0.0129741	15.3774	1.76019e-41	4.46014e-39	83.5465
GOBP_SPINDLE_ASSEMBLY_INVOLVED_IN_FEMALE_MEIOSIS	0.623479	0.0127539	15.3245	2.88949e-41	7.14735e-39	83.0553
GOBP_STRAND_INVASION	0.531918	0.0259711	15.2802	4.37116e-41	9.87216e-39	82.645
GOBP_G2_MI_TRANSITION_OF_MEIOTIC_CELL_CYCLE	0.642402	0.0430577	15.2752	4.58185e-41	1.01278e-38	82.5984
GOCC_MCM_COMPLEX	0.55582	0.032297	15.265	5.04211e-41	1.0913e-38	82.5035
GOBP_MEIOTIC_SISTER_CHROMATID_COHESION_CENTROMERIC	0.558792	0.0568533	14.7269	7.56809e-39	1.24801e-36	77.5376
GOBP_POSITIVE_REGULATION_OF_CHROMOSOME_CONDENSATION	0.561513	0.0318251	14.5801	2.9493e-38	4.50592e-36	76.1898
GOBP_CENP_A_CONTAINING_CHROMATIN_ORGANIZATION	0.569978	0.0331535	14.5586	3.59732e-38	5.26374e-36	75.993
GOBP_DOUBLE_STRAND_BREAK_REPAIR_VIA_SYNTHESIS_DEPENDENT_STRAND_ANNEALING	0.503757	0.040779	14.4003	1.55273e-37	2.09498e-35	74.544
GOBP_MEIOTIC_SPINDLE_ASSEMBLY	0.528036	0.0219956	14.0217	5.03423e-36	5.44799e-34	71.0973
GOCC_ALPHA_DNA_POLYMERASE_PRIMASE_COMPLEX	0.555929	0.0450805	13.9189	1.28835e-35	1.32522e-33	70.1664
GOCC_CHROMOSOME_PASSENGER_COMPLEX	0.509267	0.0275613	13.8002	3.80608e-35	3.76585e-33	69.0933
GOMF_RNA_DNA_HYBRID_RIBONUCLEASE_ACTIVITY	0.522611	0.0656352	13.7841	4.40852e-35	4.32077e-33	68.9477
GOBP_CHROMATIN_REMODELING_AT_CENTROMERE	0.523114	0.0257067	13.2502	5.53355e-33	4.67383e-31	64.1612
GOBP_FATTY_ACID_OMEGA_OXIDATION	-0.605282	-0.0497507	-13.2194	7.29882e-33	6.01805e-31	63.887
GOBP_DOUBLE_STRAND_BREAK_REPAIR_INVOLVED_IN_MEIOTIC_RECOMBINATION	0.521916	0.0584478	12.6593	1.07757e-30	6.95332e-29	58.9412
GOBP_REGULATION_OF_ANAPHASE_PROMOTING_COMPLEX_DEPENDENT_CATABOLIC_PROCESS	0.514023	0.0349615	12.656	1.10998e-30	7.11826e-29	58.9118
GOBP_OMEGA_HYDROXYLASE_P450_PATHWAY	-0.508344	-0.0730634	-11.8883	9.09747e-28	4.27663e-26	52.2716
GOMF_ALCOHOL_DEHYDROGENASE_ACTIVITY_ZINC_DEPENDENT	-0.574266	-0.0586759	-11.5645	1.46064e-26	6.2191e-25	49.5252
GOMF_FATTY_ACID_OMEGA_HYDROXYLASE_ACTIVITY	-0.555991	-0.0522142	-11.5414	1.77886e-26	7.51241e-25	49.3302
GOBP_LIPID_HYDROXYLATION	-0.510218	-0.0777964	-11.2901	1.49559e-25	5.81935e-24	47.2244
GOCC_MEMBRANE_ATTACK_COMPLEX	-0.506029	-0.0836755	-10.3715	2.95238e-22	7.40877e-21	39.7246
GOCC_CALCITONIN_FAMILY_RECEPTOR_COMPLEX	-0.515817	0.0292918	-10.0414	4.15698e-21	9.16919e-20	37.1127
GOBP_ATRIAL_CARDIAC_MUSCLE_TISSUE_MORPHOGENESIS	-0.510656	-0.053185	-9.96057	7.88519e-21	1.67524e-19	36.4807
GOBP_ALANINE_CATABOLIC_PROCESS	-0.523568	-0.0367769	-9.76275	3.73496e-20	7.32123e-19	34.9456
GOMF_GLYCINE_N_ACYLTRANSFERASE_ACTIVITY	-0.566794	-0.0910086	-9.73094	4.7885e-20	9.24679e-19	34.7004
GOMF_GLIAL_CELL_DERIVED_NEUROTROPHIC_FACTOR_RECEPTOR_ACTIVITY	-0.518921	-0.0341184	-9.52062	2.44668e-19	4.24349e-18	33.0912
GOMF_HEMOGLOBIN_BINDING	-0.517779	-0.094839	-9.32068	1.13153e-18	1.81973e-17	31.5809
GOMF_PEPTIDOGLYCAN_IMMUNE_RECEPTOR_ACTIVITY	-0.500603	-0.0834453	-8.54753	3.49902e-16	3.90035e-15	25.9321
